# Supplementary material for: Exploration of risk factors for the incidence of knee osteoarthritis in rural areas of northern China and the establishment of a prediction model
Source: PLoS One. 2025 Dec 29;20(12):e0338003. doi: 10.1371/journal.pone.0338003 (PMC12747343; doi:10.1371/journal.pone.0338003)
Supplement: S1 Table — (XLSX) [file pone.0338003.s002.xlsx]

## Sheet: Sheet1
Number	Have you had recurrent knee pain in the past 1 month?	How long does your knee stiffness last in the morning?	Is there any noise when the knee joint is active?	Height (cm)	Weight (kg)	Education Level	Current Marital Status	What is your current occupation or the occupation you had before retirement?	If you are not retired but no longer working, what is the main reason?	Menarcheal age?	Has menopause occurred?	Menopausal age?	Smoking Status	Smoking History	Daily Smoking Amount (sticks/day)	Smoking Cessation Status	Smoking Cessation Duration	Drinking Status	Drinking Frequency	Alcohol Cessation Status	Alcohol Abstinence Duration	Fresh vegetables and fruits	Beef and lamb	Pork (for Han nationality only)	Fish, shrimp, seafood, etc.	Legumes, dairy products (milk, soy milk, etc.)	Deep-fried foods such as fried dough sticks, fried pancakes, etc.	Do you usually take the stairs?	Number of floors you take the stairs?	Residential Environment	Main Defecation Habit	Duration of Each Squatting Defecation	hat are the usual heating methods in your home during winter?	Central Heating (including floor heating, geothermal)	Burning Coal, Wood, Charcoal, Straw, etc.	Source of Drinking Water for Daily Use?	Bottled Pure Water	Tap Water with Water Purifier Installed	Tap Water without Water Purifier Installed	What are your usual methods of work or daily travel?	Bicycle and other pedal-powered vehicles	Motorcycle, electric vehicle, private car, bus, etc.	How many kilometers do you walk every day?	How many kilometers do you ride a bicycle every day?	Has your knee ever been injured?	Reason for knee injury	Injured site	Meniscus	Anterior cruciate ligament
1	2	3	1	163	72	5	2	4	1	-3	-3	-3	1	-3	-3	-3	-3	2	3	2	-3	2	4	4	1	4	4	1	3	1	2	-3	0	1	0	0	1	0	0	0	0	1	-3	-3	1	-3	-3	-3	-3
2	1	3	1	171	65	2	2	1	3	-3	-3	-3	1	-3	-3	-3	-3	1	-3	-3	-3	4	4	-3	1	4	4	2	-3	1	1	2	0	1	0	0	0	1	0	1	1	0	3	2	1	-3	-3	-3	-3
3	1	1	2	162	62	1	2	1	2	14	1	50	1	-3	-3	-3	-3	1	-3	-3	-3	4	4	-3	1	4	4	2	-3	1	2	-3	0	1	0	0	0	1	0	0	0	1	-3	-3	1	-3	-3	-3	-3
4	1	1	1	168	73	3	2	1	1	14	1	50	1	-3	-3	-3	-3	1	-3	-3	-3	4	4	4	1	4	1	2	-3	1	1	2	0	0	1	0	0	1	0	1	1	0	4	2	1	-3	-3	-3	-3
5	2	1	2	160	59	2	2	1	3	13	1	49	1	-3	-3	-3	-3	1	-3	-3	-3	4	4	4	1	4	1	2	-3	1	1	2	0	0	1	0	0	1	0	1	1	0	2	2	1	-3	-3	-3	-3
6	2	1	2	173	66	3	2	1	1	-3	-3	-3	1	-3	-3	-3	-3	1	-3	-3	-3	4	4	4	1	1	1	2	-3	1	1	2	0	0	1	0	0	1	0	1	0	1	3	-3	1	-3	-3	-3	-3
7	1	1	2	161	62	2	2	1	3	13	1	50	1	-3	-3	-3	-3	1	-3	-3	-3	4	4	4	1	1	1	2	-3	1	1	2	0	0	1	0	0	1	0	1	1	0	2	2	1	-3	-3	-3	-3
8	1	3	1	172	73	3	2	1	1	-3	-3	-3	1	-3	-3	-3	-3	2	5	2	-3	4	4	4	1	4	1	2	-3	1	1	2	0	0	1	0	0	1	0	0	1	0	-3	3	1	-3	-3	-3	-3
9	1	3	1	158	63	3	2	1	1	14	1	50	1	-3	-3	-3	-3	1	-3	-3	-3	4	4	4	1	4	1	2	-3	1	1	2	0	0	1	0	0	1	0	1	1	0	2	3	3	2	0	0	0
10	2	3	2	168	75	5	2	7	2	-3	-3	-3	1	-3	-3	-3	-3	1	-3	-3	-3	3	3	1	1	3	1	2	-3	1	2	-3	0	1	0	1	0	0	0	0	1	0	-3	10	1	-3	-3	-3	-3
11	2	3	2	170	78	4	2	2	4	19	2	-3	1	-3	-3	-3	-3	1	-3	-3	-3	2	4	2	4	3	1	1	2	1	2	-3	0	1	0	0	0	1	0	1	0	0	1	-3	1	-3	-3	-3	-3
12	2	3	2	165	60	5	2	2	4	16	1	52	1	-3	-3	-3	-3	1	-3	-3	-3	2	4	4	4	4	1	1	6	1	2	-3	0	1	0	0	1	0	0	1	0	0	1	-3	1	-3	-3	-3	-3
13	1	3	1	160	60	4	2	2	1	14	1	48	1	-3	-3	-3	-3	2	5	1	2	2	4	2	4	2	3	2	-3	1	2	-3	0	1	0	0	0	1	0	0	0	1	-3	-3	1	-3	-3	-3	-3
14	1	1	2	164	66	1	2	1	4	13	1	50	1	-3	-3	-3	-3	1	-3	-3	-3	4	4	4	1	3	1	2	-3	1	1	2	0	0	1	0	0	1	0	0	1	0	-3	2	1	-3	-3	-3	-3
15	2	3	2	171	67	2	2	1	4	-3	-3	-3	1	-3	-3	-3	-3	1	-3	-3	-3	4	4	4	1	3	1	2	-3	1	1	1	0	0	1	0	0	1	0	0	1	0	-3	3	1	-3	-3	-3	-3
16	2	3	2	170	70	1	2	1	4	-3	-3	-3	1	-3	-3	-3	-3	1	-3	-3	-3	4	4	4	1	4	4	2	-3	1	1	2	0	0	1	0	0	1	0	1	1	0	3	2	1	-3	-3	-3	-3
17	1	1	1	158	61	1	2	1	4	13	1	49	1	-3	-3	-3	-3	1	-3	-3	-3	4	4	-3	1	4	4	2	-3	1	1	2	0	0	1	0	0	1	0	1	0	0	3	-3	1	-3	-3	-3	-3
18	1	3	1	160	75	3	2	2	3	18	1	53	1	-3	-3	-3	-3	1	-3	-3	-3	2	3	-3	4	4	1	1	3	1	2	-3	0	1	0	0	1	0	0	1	0	0	3	-3	1	-3	-3	-3	-3
19	1	3	1	158	59	4	2	6	4	12	1	50	1	-3	-3	-3	-3	1	-3	-3	-3	3	4	2	3	3	4	1	5	1	2	-3	0	1	0	0	0	1	0	0	0	1	-3	-3	1	-3	-3	-3	-3
20	1	3	1	175	75	4	2	2	3	-3	-3	-3	1	-3	-3	-3	-3	2	4	2	-3	2	3	-3	3	4	1	1	3	1	2	-3	0	1	0	1	1	0	0	1	0	1	10	-3	1	-3	-3	-3	-3
21	1	1	2	170	68	2	2	1	4	-3	-3	-3	1	-3	-3	-3	-3	1	-3	-3	-3	4	4	4	4	4	1	2	-3	1	1	2	0	0	1	0	0	1	0	1	1	0	2	5	1	-3	-3	-3	-3
22	1	3	2	168	80	3	2	2	4	-3	-3	-3	1	-3	-3	-3	-3	1	-3	-3	-3	2	3	2	1	2	3	2	-3	2	2	-3	0	1	0	0	1	0	0	1	0	0	3	-3	1	-3	-3	-3	-3
23	1	1	2	168	65	1	2	1	4	14	1	50	1	-3	-3	-3	-3	1	-3	-3	-3	4	4	4	1	4	4	2	-3	1	1	2	0	0	1	0	0	1	0	1	0	1	2	-3	1	-3	-3	-3	-3
24	1	3	2	161	50	3	2	2	4	14	1	52	1	-3	-3	-3	-3	1	-3	-3	-3	2	1	3	1	2	1	2	-3	2	2	-3	0	1	0	0	1	0	0	0	0	1	-3	-3	1	-3	-3	-3	-3
25	2	3	2	160	59	2	2	1	4	13	1	50	1	-3	-3	-3	-3	1	-3	-3	-3	4	4	4	1	4	1	2	-3	1	1	2	0	0	1	0	0	1	0	1	0	0	3	-3	1	-3	-3	-3	-3
26	2	1	2	171	68	2	2	1	1	-3	-3	-3	1	-3	-3	-3	-3	1	-3	-3	-3	4	4	-3	1	4	1	2	-3	1	1	2	0	1	0	0	0	1	0	1	0	1	3	-3	1	-3	-3	-3	-3
27	2	3	2	170	65	3	2	6	4	13	1	49	1	-3	-3	-3	-3	1	-3	-3	-3	4	4	-3	1	4	1	2	-3	1	1	1	0	1	0	0	0	1	0	1	0	0	3	-3	1	-3	-3	-3	-3
28	1	1	1	165	71	2	2	1	4	13	1	49	1	-3	-3	-3	-3	1	-3	-3	-3	4	4	4	4	4	4	2	-3	1	1	2	0	0	1	0	0	1	0	0	1	0	-3	3	1	-3	-3	-3	-3
29	1	1	2	163	64	3	2	1	1	-3	-3	-3	1	-3	-3	-3	-3	1	-3	-3	-3	4	4	4	4	4	4	2	-3	1	1	1	0	0	1	0	0	1	0	1	0	0	5	-3	1	-3	-3	-3	-3
30	1	1	2	158	65	1	2	1	4	13	1	49	1	-3	-3	-3	-3	1	-3	-3	-3	4	4	4	1	4	1	2	-3	1	1	1	0	0	1	0	0	1	0	0	0	1	-3	-3	1	-3	-3	-3	-3
31	2	1	2	171	72	2	2	1	3	-3	-3	-3	1	-3	-3	-3	-3	1	-3	-3	-3	4	4	-3	1	4	4	2	-3	1	1	2	0	1	0	0	0	1	0	0	1	1	-3	8	1	-3	-3	-3	-3
32	1	1	2	163	65	1	2	1	4	14	1	50	1	-3	-3	-3	-3	1	-3	-3	-3	4	4	-3	3	3	4	2	-3	1	1	2	0	1	0	0	0	1	0	1	0	1	2	-3	1	-3	-3	-3	-3
33	2	3	2	171	73	2	2	1	4	-3	-3	-3	1	-3	-3	-3	-3	1	-3	-3	-3	3	3	-3	4	4	4	2	-3	1	1	1	0	1	0	0	0	1	0	0	0	1	-3	-3	1	-3	-3	-3	-3
34	1	1	2	168	83	1	2	1	2	-3	-3	-3	1	-3	-3	-3	-3	1	-3	-3	-3	3	3	-3	4	4	4	2	-3	1	1	2	0	1	0	0	0	1	0	0	0	1	-3	-3	1	-3	-3	-3	-3
35	1	1	1	162	69	1	2	1	4	-3	-3	-3	1	-3	-3	-3	-3	1	-3	-3	-3	4	4	-3	1	3	4	2	-3	1	2	-3	0	1	0	0	0	1	0	1	0	0	2	-3	1	-3	-3	-3	-3
36	1	1	2	170	68	2	2	1	1	-3	-3	-3	1	-3	-3	-3	-3	1	-3	-3	-3	3	3	4	1	4	4	2	-3	1	1	2	0	0	1	0	0	1	0	1	1	0	2	3	1	-3	-3	-3	-3
37	2	1	2	171	70	3	2	1	1	-3	-3	-3	1	-3	-3	-3	-3	1	-3	-3	-3	3	3	4	4	3	4	2	-3	1	1	2	0	1	0	0	0	1	0	0	0	1	-3	-3	1	-3	-3	-3	-3
38	2	3	2	168	64	3	2	1	1	14	2	-3	1	-3	-3	-3	-3	1	-3	-3	-3	3	3	4	4	4	4	1	3	1	1	1	0	1	0	0	0	1	0	0	0	1	-3	-3	1	-3	-3	-3	-3
39	1	1	2	161	71	3	2	1	1	14	2	-3	1	-3	-3	-3	-3	1	-3	-3	-3	2	3	4	4	4	4	2	-3	1	1	1	0	1	0	0	0	1	0	0	0	1	-3	-3	1	-3	-3	-3	-3
40	1	1	1	150	48	4	2	2	4	14	1	54	1	-3	-3	-3	-3	1	-3	-3	-3	2	3	3	3	3	1	2	-3	2	2	-3	0	1	0	1	0	0	0	1	0	0	2	-3	1	-3	-3	-3	-3
41	1	1	1	162	70	2	2	1	1	13	1	49	1	-3	-3	-3	-3	1	-3	-3	-3	3	4	4	4	4	4	2	-3	1	1	2	0	0	1	0	0	1	0	0	0	1	-3	-3	1	-3	-3	-3	-3
42	1	1	1	157	60	3	2	7	2	13	1	51	1	-3	-3	-3	-3	1	-3	-3	-3	2	3	4	4	2	1	1	4	1	2	-3	0	1	0	0	1	0	0	0	0	1	-3	-3	3	2	0	0	1
43	1	1	1	170	91	3	2	2	2	-3	-3	-3	2	4	2	1	-3	1	-3	-3	-3	2	3	3	3	4	1	1	4	1	2	-3	0	1	0	0	1	0	0	0	0	1	-3	-3	3	3	0	0	0
44	1	3	1	160	56	4	2	7	4	16	1	26	1	-3	-3	-3	-3	1	-3	-3	-3	3	4	2	4	4	4	2	-3	1	2	-3	0	1	0	0	1	0	0	0	0	1	-3	-3	1	-3	-3	-3	-3
45	1	2	1	18000	87	4	2	2	1	-3	-3	-3	1	-3	-3	-3	-3	2	2	2	-3	2	3	1	3	2	1	2	-3	1	2	-3	0	1	0	0	0	1	0	1	0	0	4	-3	1	-3	-3	-3	-3
46	1	1	1	160	52	2	2	7	4	18	1	45	1	-3	-3	-3	-3	1	-3	-3	-3	2	4	3	3	2	3	2	-3	1	2	-3	0	1	0	0	1	0	0	0	0	1	-3	-3	1	-3	-3	-3	-3
47	2	2	1	160	120	2	2	3	1	-3	-3	-3	1	-3	-3	-3	-3	1	-3	-3	-3	2	4	3	2	4	3	2	-3	1	2	-3	0	1	0	0	1	0	0	0	0	1	-3	-3	1	-3	-3	-3	-3
48	1	3	1	160	118	3	2	7	4	18	1	48	1	-3	-3	-3	-3	1	-3	-3	-3	2	4	3	1	3	1	2	-3	1	2	-3	0	1	0	0	1	0	0	1	0	0	7000	-3	1	-3	-3	-3	-3
49	1	1	1	176	58	4	2	3	1	14	1	49	1	-3	-3	-3	-3	1	-3	-3	-3	2	4	3	4	2	4	2	-3	1	2	-3	0	1	0	0	0	1	0	0	1	0	-3	2	3	2	0	0	0
50	2	2	1	165	65	3	2	2	4	18	1	55	1	-3	-3	-3	-3	1	-3	-3	-3	2	3	2	2	2	2	1	6	2	2	-3	0	1	0	0	1	0	0	1	0	0	10000	-3	1	-3	-3	-3	-3
51	1	1	2	163	62	3	2	6	4	14	1	45	1	-3	-3	-3	-3	1	-3	-3	-3	2	3	-3	3	3	1	2	-3	2	1	1	0	1	0	1	0	0	0	1	0	1	2	-3	1	-3	-3	-3	-3
52	1	1	1	164	67	2	2	1	4	-3	-3	-3	1	-3	-3	-3	-3	1	-3	-3	-3	3	4	4	4	4	4	2	-3	1	1	2	0	0	1	0	0	1	0	1	0	1	2	-3	1	-3	-3	-3	-3
53	2	3	1	160	53	5	2	2	1	14	1	40	1	-3	-3	-3	-3	1	-3	-3	-3	2	4	2	4	2	1	2	-3	1	2	-3	0	1	0	1	0	0	0	1	0	0	1	-3	1	-3	-3	-3	-3
54	1	3	2	158	58	2	2	1	4	13	1	50	1	-3	-3	-3	-3	1	-3	-3	-3	3	4	4	4	3	4	2	-3	1	2	-3	0	0	1	0	0	1	0	0	1	0	-3	3	1	-3	-3	-3	-3
55	2	3	2	159	59	2	2	1	4	13	1	50	1	-3	-3	-3	-3	1	-3	-3	-3	2	3	4	4	3	4	2	-3	1	1	1	0	0	1	0	0	1	0	1	0	0	3	-3	1	-3	-3	-3	-3
56	1	1	2	160	63	3	2	1	4	-3	-3	-3	1	-3	-3	-3	-3	1	-3	-3	-3	3	3	4	4	4	4	2	-3	1	1	1	0	0	1	0	0	1	0	0	0	1	-3	-3	1	-3	-3	-3	-3
57	1	2	2	173	70	1	2	1	2	-3	-3	-3	1	-3	-3	-3	-3	1	-3	-3	-3	3	3	4	4	4	4	2	-3	1	1	2	0	0	1	0	0	1	0	0	0	1	-3	-3	1	-3	-3	-3	-3
58	1	2	2	170	70	1	2	1	4	-3	-3	-3	1	-3	-3	-3	-3	1	-3	-3	-3	2	3	4	4	4	4	2	-3	1	1	2	0	0	1	0	0	1	0	0	0	1	-3	-3	1	-3	-3	-3	-3
59	1	2	1	162	76	1	3	1	2	13	1	50	1	-3	-3	-3	-3	1	-3	-3	-3	3	3	4	4	4	4	2	-3	1	1	2	0	0	1	0	0	1	0	1	0	0	2	-3	1	-3	-3	-3	-3
60	1	1	1	160	59	1	2	1	4	14	2	-3	1	-3	-3	-3	-3	1	-3	-3	-3	3	4	4	4	4	4	2	-3	1	1	1	0	0	1	0	0	1	0	1	0	0	2	-3	1	-3	-3	-3	-3
61	1	3	2	160	62	3	2	3	2	12	1	50	1	-3	-3	-3	-3	1	-3	-3	-3	2	3	3	4	2	3	1	4	1	2	-3	0	1	0	0	1	0	0	0	0	1	-3	-3	1	-3	-3	-3	-3
62	2	1	1	1600	60	3	2	2	1	18	2	-3	1	-3	-3	-3	-3	1	-3	-3	-3	2	2	1	3	3	1	1	5	1	2	-3	0	1	0	0	0	1	0	1	0	0	4	-3	1	-3	-3	-3	-3
63	2	2	2	160	60	3	2	7	4	18	1	40	1	-3	-3	-3	-3	1	-3	-3	-3	2	3	3	3	3	4	2	-3	1	2	-3	0	1	0	1	0	0	0	0	0	1	-3	-3	1	-3	-3	-3	-3
64	1	3	1	180	95	3	2	3	1	-3	-3	-3	1	-3	-3	-3	-3	2	3	2	-3	2	3	3	1	1	1	1	6	1	1	2	0	0	1	0	0	1	0	0	0	1	-3	-3	1	-3	-3	-3	-3
65	2	3	2	170	64	5	2	6	1	13	2	-3	1	-3	-3	-3	-3	1	-3	-3	-3	2	4	3	4	3	4	1	2	1	2	-3	0	1	0	0	1	0	0	0	0	1	-3	-3	1	-3	-3	-3	-3
66	2	3	2	158	60	2	2	7	4	14	1	49	1	-3	-3	-3	-3	1	-3	-3	-3	2	3	-3	1	1	1	1	5	1	2	-3	0	1	0	0	1	0	0	1	1	1	5	5	1	-3	-3	-3	-3
67	2	3	1	158	60	4	2	6	1	13	2	-3	1	-3	-3	-3	-3	1	-3	-3	-3	2	3	3	4	4	1	1	3	1	2	-3	0	0	1	0	0	1	0	1	1	1	2	5	1	-3	-3	-3	-3
68	1	1	1	157	72	2	2	2	4	14	1	49	1	-3	-3	-3	-3	1	-3	-3	-3	2	3	-3	1	1	1	2	-3	2	1	1	0	1	0	1	0	0	0	0	0	1	-3	-3	1	-3	-3	-3	-3
69	1	3	2	168	82	3	2	5	2	-3	-3	-3	1	-3	-3	-3	-3	1	-3	-3	-3	1	1	-3	1	1	1	2	-3	1	2	-3	0	1	0	0	0	0	1	1	0	1	5	-3	1	-3	-3	-3	-3
70	1	3	2	160	60	3	2	2	4	15	1	52	1	-3	-3	-3	-3	1	-3	-3	-3	2	3	3	4	3	4	2	-3	1	2	-3	0	1	0	0	0	1	0	0	0	1	-3	-3	1	-3	-3	-3	-3
71	2	3	2	168	75	3	2	2	2	17	1	50	1	-3	-3	-3	-3	1	-3	-3	-3	1	2	1	1	2	1	2	-3	1	2	-3	0	1	0	0	0	1	0	1	0	0	1	-3	1	-3	-3	-3	-3
72	1	1	1	160	67	1	2	1	4	13	1	50	1	-3	-3	-3	-3	1	-3	-3	-3	3	4	4	4	4	4	2	-3	1	1	2	0	0	1	0	0	1	0	1	0	0	2	-3	1	-3	-3	-3	-3
73	1	1	1	164	65	1	2	1	4	13	1	13	1	-3	-3	-3	-3	1	-3	-3	-3	3	4	4	4	4	4	2	-3	1	1	2	0	0	1	0	0	1	0	1	0	0	3	-3	1	-3	-3	-3	-3
74	1	1	1	159	61	1	2	1	4	13	1	50	1	-3	-3	-3	-3	1	-3	-3	-3	3	4	4	1	4	1	2	-3	1	1	2	0	0	1	0	0	1	0	1	0	0	2	-3	1	-3	-3	-3	-3
75	1	1	2	173	82	2	2	1	4	-3	-3	-3	1	-3	-3	-3	-3	1	-3	-3	-3	3	4	4	1	4	1	2	-3	1	1	2	0	0	1	0	0	1	0	0	0	1	-3	-3	1	-3	-3	-3	-3
76	1	1	2	162	63	1	2	1	4	14	1	50	1	-3	-3	-3	-3	1	-3	-3	-3	3	4	4	1	4	1	2	-3	1	1	2	0	0	1	0	0	1	0	1	0	0	2	-3	1	-3	-3	-3	-3
77	1	1	1	163	62	3	2	1	4	13	1	50	1	-3	-3	-3	-3	1	-3	-3	-3	3	3	4	4	4	4	1	3	1	2	-3	0	1	0	0	0	1	0	0	0	1	-3	-3	1	-3	-3	-3	-3
78	1	3	1	162	63	5	2	5	4	16	1	51	1	-3	-3	-3	-3	1	-3	-3	-3	2	4	4	3	3	4	2	-3	2	2	-3	0	1	0	0	1	0	0	1	0	0	3	-3	2	3	0	0	0
79	1	2	2	168	70	3	2	1	1	18	1	48	1	-3	-3	-3	-3	1	-3	-3	-3	3	3	-3	4	3	4	1	3	1	2	-3	0	0	1	0	1	0	0	0	0	1	-3	-3	1	-3	-3	-3	-3
80	1	1	2	164	68	1	3	1	4	13	1	50	1	-3	-3	-3	-3	1	-3	-3	-3	3	3	4	1	4	1	2	-3	1	1	2	0	0	1	0	0	1	0	0	0	1	-3	-3	1	-3	-3	-3	-3
81	1	1	1	163	75	3	2	2	4	14	2	-3	1	-3	-3	-3	-3	1	-3	-3	-3	2	4	4	4	1	1	2	-3	2	1	1	0	1	0	1	0	0	0	0	0	1	-3	-3	1	-3	-3	-3	-3
82	1	1	2	167	65	1	2	1	1	13	2	-3	1	-3	-3	-3	-3	1	-3	-3	-3	4	4	-3	1	4	1	2	-3	1	1	2	0	1	0	0	0	1	0	0	0	1	-3	-3	1	-3	-3	-3	-3
83	1	1	2	165	66	1	2	1	2	18	1	42	1	-3	-3	-3	-3	1	-3	-3	-3	2	2	1	1	2	1	1	2	2	1	1	0	1	0	0	1	0	0	1	0	0	10	-3	1	-3	-3	-3	-3
84	1	2	1	162	60	2	2	1	4	18	1	53	1	-3	-3	-3	-3	1	-3	-3	-3	2	2	2	2	2	1	1	3	3	2	-3	0	1	0	0	1	0	0	1	0	0	5000	-3	1	-3	-3	-3	-3
85	1	1	1	157	65	2	2	2	2	18	2	-3	2	3	4	2	1	1	-3	-3	-3	3	3	-3	3	3	2	1	3	1	1	4	0	1	0	0	0	1	0	0	1	0	-3	6	2	3	0	1	0
86	1	1	2	161	76	1	3	1	2	15	1	40	1	-3	-3	-3	-3	1	-3	-3	-3	1	2	1	4	3	4	2	-3	2	1	2	0	1	0	0	1	0	0	1	0	0	5	-3	4	3	0	1	0
87	1	1	1	164	73	4	3	1	4	18	1	50	1	-3	-3	-3	-3	1	-3	-3	-3	2	3	3	1	2	1	1	6	1	2	-3	0	1	0	1	0	0	0	1	0	0	10000	-3	1	-3	-3	-3	-3
88	2	3	2	160	70	3	2	1	4	-3	-3	-3	1	-3	-3	-3	-3	1	-3	-3	-3	3	3	-3	4	2	3	1	2	1	2	-3	0	1	0	0	0	1	0	0	1	0	-3	5	1	-3	-3	-3	-3
89	1	3	1	169	65	5	4	6	1	-3	-3	-3	1	-3	-3	-3	-3	1	-3	-3	-3	2	3	3	4	2	3	2	-3	1	2	-3	0	1	0	0	0	1	0	0	0	1	-3	-3	1	-3	-3	-3	-3
90	1	1	1	170	78	3	2	7	1	-3	-3	-3	1	-3	-3	-3	-3	1	-3	-3	-3	2	3	-3	3	1	3	1	3	1	2	-3	0	1	0	0	1	0	0	0	0	1	-3	-3	1	-3	-3	-3	-3
91	1	3	1	165	63	1	2	1	2	18	1	60	1	-3	-3	-3	-3	1	-3	-3	-3	2	4	3	3	2	1	2	-3	1	1	1	0	1	0	0	1	0	0	1	0	0	5	-3	1	-3	-3	-3	-3
92	1	1	1	163	120	3	2	3	2	18	1	50	1	-3	-3	-3	-3	1	-3	-3	-3	3	3	1	1	2	1	1	3	1	2	-3	0	1	0	0	1	0	0	1	0	0	2	-3	1	-3	-3	-3	-3
93	1	3	2	155	64	3	2	1	1	16	1	52	1	-3	-3	-3	-3	1	-3	-3	-3	2	3	3	1	2	1	2	-3	1	2	-3	0	1	0	0	1	0	0	1	0	1	8	-3	4	2	0	0	0
94	1	3	2	155	66	1	2	1	1	14	1	50	1	-3	-3	-3	-3	1	-3	-3	-3	2	3	3	1	2	1	1	4	1	2	-3	0	1	0	0	1	0	0	1	0	1	4	-3	3	3	0	0	0
95	1	1	2	160	65	1	2	1	4	14	1	48	1	-3	-3	-3	-3	1	-3	-3	-3	3	3	-3	4	2	3	1	2	1	2	-3	0	1	0	0	0	1	0	1	0	0	2	-3	1	-3	-3	-3	-3
96	1	3	2	148	61	1	2	1	1	114	1	50	1	-3	-3	-3	-3	1	-3	-3	-3	2	3	3	1	2	1	1	3	1	2	-3	0	1	0	0	0	1	0	1	0	1	8	-3	3	2	0	0	0
97	1	1	2	162	63	2	2	7	3	17	1	48	1	-3	-3	-3	-3	1	-3	-3	-3	2	3	4	4	2	1	1	6	1	2	-3	0	1	0	0	1	0	0	1	0	0	700036	-3	4	2	0	0	0
98	1	1	1	165	62	2	2	1	4	14	1	49	1	-3	-3	-3	-3	1	-3	-3	-3	2	3	4	1	2	1	1	2	1	2	-3	0	0	1	0	1	0	0	1	0	0	2489	-3	1	-3	-3	-3	-3
99	2	3	1	158	64	3	2	1	2	16	1	54	1	-3	-3	-3	-3	1	-3	-3	-3	2	3	-3	4	2	4	1	2	1	1	1	0	1	0	0	1	0	0	1	0	0	2	-3	1	-3	-3	-3	-3
100	1	3	1	160	65	3	2	1	4	16	1	53	1	-3	-3	-3	-3	1	-3	-3	-3	2	2	3	3	2	1	1	10	1	2	-3	0	1	0	1	0	0	0	1	0	0	10000	-3	1	-3	-3	-3	-3
101	1	3	1	174	78	3	2	7	1	-3	-3	-3	1	-3	-3	-3	-3	1	-3	-3	-3	3	2	-3	4	2	1	1	2	1	2	-3	0	1	0	0	1	0	0	1	0	0	4000	-3	1	-3	-3	-3	-3
102	1	2	1	160	135	3	2	1	4	14	1	46	1	-3	-3	-3	-3	1	-3	-3	-3	2	2	-3	2	2	2	1	3	1	2	-3	0	1	0	0	1	0	0	0	0	1	-3	-3	1	-3	-3	-3	-3
103	1	2	1	170	120	3	2	1	4	-3	-3	-3	1	-3	-3	-3	-3	1	-3	-3	-3	2	2	2	2	3	4	1	2	1	2	-3	0	1	0	1	0	0	0	1	0	0	2	-3	1	-3	-3	-3	-3
104	2	2	1	155	70	1	2	1	2	13	1	48	1	-3	-3	-3	-3	1	-3	-3	-3	2	1	3	4	3	4	1	3	2	1	2	0	1	0	0	1	0	0	1	0	0	5	-3	2	3	0	1	0
105	1	3	1	170	65	2	2	1	4	-3	-3	-3	1	-3	-3	-3	-3	2	3	2	-3	2	3	3	1	2	1	1	3	1	2	-3	0	1	0	1	0	0	0	1	0	0	10000	-3	1	-3	-3	-3	-3
106	1	2	1	162	62	1	2	1	2	18	1	52	1	-3	-3	-3	-3	1	-3	-3	-3	3	3	3	3	3	1	1	2	1	2	-3	0	1	0	0	1	0	0	1	0	0	2	-3	1	-3	-3	-3	-3
107	1	2	1	170	77	2	2	1	4	-3	-3	-3	1	-3	-3	-3	-3	2	2	2	-3	2	3	2	1	2	1	1	2	1	2	-3	0	1	0	0	0	1	0	1	0	0	1	-3	1	-3	-3	-3	-3
108	1	1	1	160	72	1	2	1	4	13	1	53	1	-3	-3	-3	-3	1	-3	-3	-3	2	3	-3	1	2	1	1	2	1	2	-3	0	1	0	1	0	0	0	1	0	0	10000	-3	1	-3	-3	-3	-3
109	1	3	1	155	118	2	2	1	4	12	1	50	1	-3	-3	-3	-3	1	-3	-3	-3	2	2	2	3	3	2	1	4	2	2	-3	0	1	0	0	1	0	0	1	0	0	40000	-3	1	-3	-3	-3	-3
110	1	1	1	158	70	3	3	7	4	18	1	55	1	-3	-3	-3	-3	1	-3	-3	-3	4	3	2	3	1	2	1	2	1	1	2	0	1	0	0	0	0	1	0	0	1	-3	-3	2	1	0	1	0
111	1	3	2	165	73	3	2	1	1	-3	-3	-3	2	4	2	1	-3	2	2	2	-3	2	3	3	1	2	1	1	2	1	2	-3	0	1	0	0	1	0	0	1	0	1	10	-3	1	-3	-3	-3	-3
112	2	1	2	156	66	2	2	2	2	18	2	-3	1	-3	-3	-3	-3	1	-3	-3	-3	1	1	1	1	1	1	1	3	1	1	1	0	1	0	1	0	0	0	1	0	0	2	-3	1	-3	-3	-3	-3
113	1	1	1	162	52	1	2	1	1	18	1	55	1	-3	-3	-3	-3	1	-3	-3	-3	1	1	1	3	1	1	2	-3	2	2	-3	1	0	0	1	0	0	0	0	1	0	-3	6	1	-3	-3	-3	-3
114	2	3	1	155	59	1	3	1	2	17	1	48	1	-3	-3	-3	-3	1	-3	-3	-3	2	4	2	1	3	4	1	3	2	1	1	0	1	0	0	1	0	0	1	0	0	10	-3	1	-3	-3	-3	-3
115	1	1	1	160	60	1	2	1	2	18	1	55	1	-3	-3	-3	-3	1	-3	-3	-3	1	1	2	3	3	3	2	-3	2	2	-3	0	0	1	0	0	1	0	0	1	0	-3	9	2	2	0	0	1
116	2	1	1	160	165	1	2	1	1	13	2	-3	1	-3	-3	-3	-3	1	-3	-3	-3	2	2	-3	2	1	1	1	2	1	2	-3	0	1	0	0	0	1	0	1	0	0	10	-3	1	-3	-3	-3	-3
117	1	2	2	153	60	1	2	1	1	18	1	55	1	-3	-3	-3	-3	1	-3	-3	-3	1	1	1	1	1	1	1	6	1	1	1	1	0	0	1	0	0	0	1	0	0	5	-3	1	-3	-3	-3	-3
118	1	2	1	150	53	1	3	7	2	16	1	50	1	-3	-3	-3	-3	1	-3	-3	-3	2	3	-3	2	3	3	1	2	1	1	1	0	1	0	0	1	0	0	1	0	0	1	-3	1	-3	-3	-3	-3
119	1	2	1	163	60	5	3	5	4	13	1	52	1	-3	-3	-3	-3	1	-3	-3	-3	2	2	4	3	2	1	2	-3	2	2	-3	0	1	0	0	1	0	0	1	0	1	5	-3	1	-3	-3	-3	-3
120	2	2	2	156	60	1	1	1	1	18	2	-3	1	-3	-3	-3	-3	1	-3	-3	-3	1	1	-3	1	1	1	2	-3	3	2	-3	0	1	0	1	0	0	0	1	1	1	6	3	1	-3	-3	-3	-3
121	2	1	2	154	55	1	2	2	1	60	2	-3	1	-3	-3	-3	-3	1	-3	-3	-3	1	1	1	1	1	1	1	6	1	1	1	1	0	0	1	0	0	0	1	0	0	6	-3	1	-3	-3	-3	-3
122	1	1	1	157	61	2	3	1	1	13	1	77	1	-3	-3	-3	-3	1	-3	-3	-3	2	3	3	3	2	4	2	-3	1	2	-3	0	1	0	0	1	0	0	1	0	0	1	-3	1	-3	-3	-3	-3
123	1	1	1	150	50	1	3	7	1	16	1	48	1	-3	-3	-3	-3	1	-3	-3	-3	2	2	2	4	2	2	1	1	1	1	1	0	1	0	0	1	0	0	1	0	0	1	-3	1	-3	-3	-3	-3
124	1	1	1	150	55	1	3	7	1	16	1	46	1	-3	-3	-3	-3	1	-3	-3	-3	2	3	3	3	3	2	2	-3	1	1	1	0	1	0	0	1	0	0	0	1	0	-3	1	1	-3	-3	-3	-3
125	2	3	1	167	88	4	2	7	1	-3	-3	-3	1	-3	-3	-3	-3	1	-3	-3	-3	2	3	3	4	2	1	1	5	1	2	-3	0	1	0	0	1	0	0	0	0	1	-3	-3	1	-3	-3	-3	-3
126	1	1	1	172	65	2	2	7	1	-3	-3	-3	1	-3	-3	-3	-3	1	-3	-3	-3	2	3	-3	2	2	2	1	2	1	1	1	0	1	0	0	1	0	0	1	1	0	1	2	1	-3	-3	-3	-3
127	2	1	2	174	80	1	2	1	1	-3	-3	-3	1	-3	-3	-3	-3	2	3	1	1	1	1	1	1	1	1	1	6	1	1	2	1	0	0	1	0	0	0	1	0	0	6	-3	1	-3	-3	-3	-3
128	2	1	2	170	60	2	2	1	2	-3	-3	-3	1	-3	-3	-3	-3	1	-3	-3	-3	1	1	1	1	1	1	1	6	1	1	2	1	0	0	0	1	0	0	1	0	0	6	-3	1	-3	-3	-3	-3
129	2	1	1	165	66	1	2	1	2	18	2	-3	2	3	3	2	3	1	-3	-3	-3	1	1	-3	1	1	2	2	-3	2	2	-3	1	0	0	1	0	0	0	0	1	0	-3	6	1	-3	-3	-3	-3
130	2	2	2	168	80	1	2	1	1	-3	-3	-3	1	-3	-3	-3	-3	1	-3	-3	-3	1	1	1	1	1	1	2	-3	2	2	-3	1	0	0	0	1	0	0	1	0	0	6	-3	1	-3	-3	-3	-3
131	2	2	2	162	80	1	2	1	1	18	2	-3	1	-3	-3	-3	-3	1	-3	-3	-3	1	1	1	1	1	1	1	3	1	2	-3	1	1	0	0	1	0	0	1	0	0	3	-3	1	-3	-3	-3	-3
132	2	2	2	173	80	1	2	2	2	-3	-3	-3	1	-3	-3	-3	-3	1	-3	-3	-3	1	1	1	1	1	1	2	-3	2	1	2	1	0	0	0	1	0	0	0	1	0	-3	3	1	-3	-3	-3	-3
133	1	1	1	155	60	2	2	7	1	-3	-3	-3	1	-3	-3	-3	-3	1	-3	-3	-3	3	3	-3	3	4	3	1	3	1	1	1	0	1	0	0	1	0	0	0	1	0	-3	3	1	-3	-3	-3	-3
134	1	1	1	155	74	1	2	7	1	18	1	55	2	2	1	1	-3	1	-3	-3	-3	2	2	2	2	2	2	2	-3	1	1	1	0	1	0	0	1	0	0	1	0	0	1	-3	1	-3	-3	-3	-3
135	1	1	1	152	65	3	2	1	2	14	2	-3	1	-3	-3	-3	-3	1	-3	-3	-3	2	3	2	3	3	3	1	6	1	2	-3	0	1	0	0	1	0	0	1	0	0	6	-3	1	-3	-3	-3	-3
136	2	2	2	168	75	2	2	1	1	-3	-3	-3	2	2	3	2	3	2	3	2	-3	3	3	4	4	4	3	2	-3	2	2	-3	0	1	0	0	1	0	0	1	0	0	6	-3	2	1	0	1	0
137	1	1	2	160	80	1	2	3	2	-3	-3	-3	1	-3	-3	-3	-3	1	-3	-3	-3	1	1	3	1	1	1	1	3	1	1	1	1	0	0	1	0	0	0	0	1	0	-3	6	1	-3	-3	-3	-3
138	2	2	2	168	50	1	1	4	2	18	1	55	1	-3	-3	-3	-3	1	-3	-3	-3	2	2	-3	2	2	2	2	-3	1	1	2	0	1	0	0	1	0	0	1	0	0	3	-3	2	2	0	0	1
139	2	2	2	170	66	1	2	2	1	18	2	-3	2	2	2	2	3	1	-3	-3	-3	1	1	-3	1	1	1	2	-3	1	2	-3	0	1	0	0	1	0	0	1	0	0	3	-3	2	2	0	1	0
140	1	3	1	165	53	3	2	2	2	16	1	47	1	-3	-3	-3	-3	1	-3	-3	-3	2	2	3	3	2	3	1	4	2	2	-3	0	1	0	0	0	1	0	1	0	0	8	-3	1	-3	-3	-3	-3
141	1	3	1	160	70	3	2	3	2	18	2	-3	1	-3	-3	-3	-3	1	-3	-3	-3	2	3	4	1	3	4	1	3	1	2	-3	0	1	1	0	1	0	0	0	0	1	-3	-3	3	1	0	0	0
142	1	1	1	175	80	4	2	7	1	-3	-3	-3	2	5	2	1	-3	2	5	2	-3	2	4	4	4	4	4	1	3	1	2	-3	0	1	0	0	1	0	0	0	0	1	-3	-3	1	-3	-3	-3	-3
143	1	3	1	169	70	3	2	7	2	-3	-3	-3	2	2	1	2	2	1	-3	-3	-3	2	3	3	4	3	4	1	3	1	2	-3	0	1	0	0	1	0	0	0	0	1	-3	-3	4	3	0	0	0
144	2	1	2	176	90	2	2	2	2	-3	-3	-3	2	2	2	2	2	1	-3	-3	-3	2	2	-3	2	1	2	1	3	2	2	-3	0	1	0	0	1	0	0	1	0	0	3	-3	2	2	0	0	1
145	1	1	2	165	75	2	2	6	2	15	2	-3	1	-3	-3	-3	-3	1	-3	-3	-3	2	2	-3	1	2	3	1	3	1	2	-3	0	1	0	0	1	0	0	1	0	1	10	-3	1	-3	-3	-3	-3
146	1	1	2	162	59	2	2	1	4	13	1	50	1	-3	-3	-3	-3	1	-3	-3	-3	3	4	4	4	4	4	2	-3	1	1	2	0	0	1	0	0	1	0	0	0	1	-3	-3	1	-3	-3	-3	-3
147	1	1	1	170	71	2	2	1	4	-3	-3	-3	1	-3	-3	-3	-3	1	-3	-3	-3	3	4	4	4	4	4	2	-3	1	1	2	0	1	0	0	0	1	0	0	0	1	-3	-3	1	-3	-3	-3	-3
148	1	1	2	163	63	3	2	1	1	13	1	49	1	-3	-3	-3	-3	1	-3	-3	-3	3	4	4	4	3	4	2	-3	1	1	2	0	0	1	0	0	1	0	0	0	1	-3	-3	1	-3	-3	-3	-3
149	1	2	2	165	75	1	2	1	1	14	1	50	1	-3	-3	-3	-3	1	-3	-3	-3	3	4	4	4	3	4	2	-3	1	1	2	0	0	1	0	0	1	0	0	0	1	-3	-3	1	-3	-3	-3	-3
150	1	1	2	163	63	1	2	1	4	13	1	14	1	-3	-3	-3	-3	1	-3	-3	-3	4	4	-3	4	3	4	2	-3	1	1	2	0	1	0	0	0	1	0	0	0	1	-3	-3	1	-3	-3	-3	-3
151	1	1	1	159	59	1	2	1	4	13	1	59	1	-3	-3	-3	-3	1	-3	-3	-3	3	3	-3	4	3	4	2	-3	1	1	2	0	0	1	0	0	1	0	1	0	0	2	-3	1	-3	-3	-3	-3
152	2	1	2	163	72	2	2	1	4	13	1	50	1	-3	-3	-3	-3	1	-3	-3	-3	3	3	-3	4	3	4	2	-3	1	1	2	0	1	0	0	0	1	0	0	0	1	-3	-3	1	-3	-3	-3	-3
153	1	1	1	158	63	1	2	1	4	13	1	50	1	-3	-3	-3	-3	1	-3	-3	-3	3	3	-3	4	3	4	2	-3	1	1	2	0	1	0	0	0	1	0	1	0	0	2	-3	1	-3	-3	-3	-3
154	2	1	2	168	62	3	2	1	1	13	2	-3	1	-3	-3	-3	-3	1	-3	-3	-3	3	3	4	4	3	4	1	5	1	2	-3	0	1	0	0	0	1	0	0	0	1	-3	-3	1	-3	-3	-3	-3
155	1	1	1	172	71	1	2	1	4	-3	-3	-3	1	-3	-3	-3	-3	1	-3	-3	-3	3	3	-3	4	4	4	2	-3	1	2	-3	0	1	0	0	0	1	0	0	0	1	-3	-3	1	-3	-3	-3	-3
156	1	1	2	160	66	1	2	1	4	13	1	50	1	-3	-3	-3	-3	1	-3	-3	-3	3	3	-3	4	4	4	2	-3	1	2	-3	0	1	0	0	0	1	0	1	0	0	2	-3	1	-3	-3	-3	-3
157	1	1	2	160	65	1	2	1	4	14	1	50	1	-3	-3	-3	-3	1	-3	-3	-3	3	3	-3	4	3	4	2	-3	1	1	2	0	1	0	0	0	1	0	1	0	0	2	-3	1	-3	-3	-3	-3
158	2	2	1	168	70	1	2	1	2	-3	-3	-3	1	-3	-3	-3	-3	1	-3	-3	-3	1	1	1	1	1	1	2	-3	2	2	-3	1	0	0	1	0	0	0	1	0	0	3	-3	1	-3	-3	-3	-3
159	2	3	1	154	120	4	2	6	1	12	2	-3	1	-3	-3	-3	-3	2	3	2	-3	2	3	-3	3	4	1	2	-3	1	2	-3	0	1	0	0	1	0	0	1	0	0	1	-3	1	-3	-3	-3	-3
160	2	3	2	170	72	3	2	1	1	-3	-3	-3	2	2	2	1	-3	1	-3	-3	-3	4	4	-3	1	1	1	1	2	3	2	-3	0	1	0	0	1	0	0	0	0	1	-3	-3	1	-3	-3	-3	-3
161	2	3	1	155	54	4	2	6	2	13	2	-3	1	-3	-3	-3	-3	1	-3	-3	-3	2	3	1	4	3	4	2	-3	1	2	-3	0	1	0	0	1	0	0	0	0	1	-3	-3	1	-3	-3	-3	-3
162	2	2	2	155	66	1	2	2	3	-3	-3	-3	2	2	3	2	2	1	-3	-3	-3	1	1	1	1	1	1	2	-3	2	2	-3	0	1	0	1	0	0	0	1	0	0	3	-3	1	-3	-3	-3	-3
163	1	2	1	156	60	2	3	1	1	12	1	47	1	-3	-3	-3	-3	1	-3	-3	-3	2	3	-3	1	2	1	1	2	1	2	-3	0	1	0	1	0	0	0	1	0	0	5	-3	1	-3	-3	-3	-3
164	2	3	1	172	80	4	2	1	1	-3	-3	-3	1	-3	-3	-3	-3	2	5	2	-3	2	3	-3	4	1	4	2	-3	1	2	-3	0	1	0	0	1	0	0	0	1	0	-3	9	3	1	0	0	0
165	2	2	2	165	65	2	2	2	3	15	2	-3	1	-3	-3	-3	-3	1	-3	-3	-3	3	2	3	3	3	3	2	-3	1	2	-3	0	1	0	0	1	0	0	1	1	0	6	12	3	2	0	0	0
166	1	1	2	160	60	1	2	7	1	13	1	46	1	-3	-3	-3	-3	1	-3	-3	-3	2	3	2	2	3	2	1	3	1	1	2	0	1	0	0	1	0	0	1	0	0	3	-3	1	-3	-3	-3	-3
167	2	2	2	170	69	2	2	1	2	-3	-3	-3	2	2	2	2	3	1	-3	-3	-3	1	1	1	1	1	1	2	-3	2	2	-3	0	1	0	0	1	0	0	0	1	0	-3	6	1	-3	-3	-3	-3
168	2	3	2	173	71	1	2	1	2	-3	-3	-3	2	5	2	1	-3	1	-3	-3	-3	4	3	3	1	1	4	1	2	1	2	-3	0	1	0	0	1	0	0	1	0	1	4	-3	1	-3	-3	-3	-3
169	1	3	1	165	67	1	2	1	3	-3	-3	-3	2	3	1	1	-3	1	-3	-3	-3	3	2	-3	2	2	3	2	-3	1	2	-3	0	1	0	1	1	0	0	1	0	0	2	-3	1	-3	-3	-3	-3
170	1	3	1	167	70	2	2	7	4	13	1	46	1	-3	-3	-3	-3	1	-3	-3	-3	2	2	-3	2	3	2	1	2	1	1	1	0	1	0	1	0	0	0	1	0	0	2	-3	1	-3	-3	-3	-3
171	1	3	1	163	65	2	2	1	1	14	1	48	1	-3	-3	-3	-3	1	-3	-3	-3	2	2	-3	4	3	3	1	2	1	2	-3	0	1	0	0	0	1	0	1	0	0	2	-3	2	3	0	0	0
172	1	3	1	150	55	3	3	1	2	13	1	45	1	-3	-3	-3	-3	1	-3	-3	-3	2	3	3	4	3	3	1	5	1	2	-3	0	1	0	0	1	0	0	0	0	1	-3	-3	2	2	0	1	0
173	2	3	2	168	60	5	2	6	1	15	2	-3	1	-3	-3	-3	-3	2	3	2	-3	2	3	3	4	3	4	1	3	1	2	-3	0	1	0	0	1	0	0	0	0	1	-3	-3	1	-3	-3	-3	-3
174	2	3	2	175	180	2	2	7	1	-3	-3	-3	2	3	3	1	-3	1	-3	-3	-3	3	3	-3	4	1	3	2	-3	1	2	-3	0	1	0	0	0	1	0	0	0	1	-3	-3	1	-3	-3	-3	-3
175	2	2	2	163	60	1	3	5	4	18	2	-3	1	-3	-3	-3	-3	1	-3	-3	-3	1	1	1	1	1	1	1	3	1	1	1	1	0	0	1	0	0	0	1	0	0	6	-3	1	-3	-3	-3	-3
176	1	1	2	163	60	1	2	2	3	18	2	-3	2	4	3	2	2	1	-3	-3	-3	2	1	1	1	1	1	2	-3	2	2	-3	0	1	0	0	1	0	0	1	0	0	3	-3	1	-3	-3	-3	-3
177	1	2	1	176	92	2	2	1	1	-3	-3	-3	1	-3	-3	-3	-3	2	2	2	-3	2	2	3	3	2	3	1	3	2	1	3	0	1	0	0	0	1	0	0	0	1	-3	-3	1	-3	-3	-3	-3
178	2	3	1	172	76	4	2	7	1	-3	-3	-3	1	-3	-3	-3	-3	2	5	1	2	3	3	-3	1	4	4	2	-3	1	2	-3	0	1	0	0	0	1	0	0	1	0	-3	25	2	3	0	0	0
179	2	1	1	162	62	4	2	3	1	15	1	44	1	-3	-3	-3	-3	1	-3	-3	-3	2	2	-3	4	2	4	1	3	1	2	-3	0	1	0	0	1	0	0	1	0	0	5	-3	1	-3	-3	-3	-3
180	2	2	2	165	65	3	2	5	1	13	1	48	1	-3	-3	-3	-3	1	-3	-3	-3	2	2	-3	1	3	1	1	2	3	2	-3	0	1	0	0	1	0	0	0	0	1	-3	-3	1	-3	-3	-3	-3
181	1	3	2	180	90	2	2	7	1	-3	-3	-3	2	3	2	1	-3	2	1	2	-3	3	2	-3	3	3	3	1	6	1	2	-3	0	1	0	0	1	0	0	0	1	0	-3	10	1	-3	-3	-3	-3
182	2	3	2	160	50	5	2	5	1	16	2	-3	1	-3	-3	-3	-3	1	-3	-3	-3	2	3	1	4	3	3	1	6	1	2	-3	0	1	0	0	0	1	0	0	1	0	-3	2	1	-3	-3	-3	-3
183	2	3	1	168	53	2	2	1	3	15	1	56	1	-3	-3	-3	-3	1	-3	-3	-3	2	2	-3	1	1	1	1	3	1	2	-3	0	1	0	0	0	1	0	1	0	1	3	-3	1	-3	-3	-3	-3
184	2	2	2	178	60	2	2	1	2	-3	-3	-3	1	-3	-3	-3	-3	1	-3	-3	-3	1	1	1	1	1	1	2	-3	2	2	-3	1	0	0	1	0	0	0	0	1	0	-3	6	1	-3	-3	-3	-3
185	1	3	2	170	72	3	2	1	2	15	2	-3	1	-3	-3	-3	-3	2	2	2	-3	2	3	2	4	4	1	2	-3	1	2	-3	0	1	0	0	1	0	0	1	0	1	3	-3	1	-3	-3	-3	-3
186	1	3	2	158	73	1	2	1	2	13	2	-3	1	-3	-3	-3	-3	1	-3	-3	-3	2	3	-3	1	2	3	1	6	2	2	-3	0	1	1	0	0	1	0	0	0	1	-3	-3	1	-3	-3	-3	-3
187	2	3	2	166	69	4	2	6	4	-3	-3	-3	1	-3	-3	-3	-3	2	3	2	-3	2	4	3	1	3	1	1	6	1	2	-3	0	1	0	0	0	1	0	1	0	0	4	-3	1	-3	-3	-3	-3
188	2	3	1	165	50	5	2	6	2	16	2	-3	1	-3	-3	-3	-3	1	-3	-3	-3	2	3	3	4	3	4	1	3	1	2	-3	0	1	0	1	1	0	0	0	0	1	-3	-3	1	-3	-3	-3	-3
189	2	3	2	155	55	4	2	3	3	13	2	-3	1	-3	-3	-3	-3	1	-3	-3	-3	2	3	3	4	2	1	1	6	1	2	-3	0	1	0	0	0	1	0	1	0	0	2	-3	1	-3	-3	-3	-3
190	1	1	1	168	70	2	2	1	3	13	1	50	1	-3	-3	-3	-3	1	-3	-3	-3	2	2	3	3	2	1	1	6	1	2	-3	0	1	1	0	1	0	0	0	0	1	-3	-3	1	-3	-3	-3	-3
191	1	1	2	160	80	3	2	1	3	12	2	-3	1	-3	-3	-3	-3	1	-3	-3	-3	2	3	-3	3	3	3	1	3	1	2	-3	0	1	1	0	1	0	0	0	0	1	-3	-3	1	-3	-3	-3	-3
192	2	3	1	170	68	3	2	5	3	16	1	52	1	-3	-3	-3	-3	1	-3	-3	-3	2	3	1	3	3	3	1	2	1	2	-3	0	1	0	0	1	0	0	0	0	1	-3	-3	1	-3	-3	-3	-3
193	2	2	2	160	135	4	2	1	4	16	2	-3	1	-3	-3	-3	-3	1	-3	-3	-3	2	2	1	3	3	1	2	-3	1	2	-3	0	1	0	1	0	0	0	0	0	1	-3	-3	1	-3	-3	-3	-3
194	2	3	1	163	66	2	2	5	3	18	2	-3	2	3	3	2	3	2	3	2	-3	3	2	-3	3	2	2	1	3	2	2	-3	0	1	0	0	1	0	0	0	1	0	-3	3	2	3	0	0	0
195	1	3	2	172	70	4	2	1	3	-3	-3	-3	2	5	2	1	-3	2	2	2	-3	2	2	3	3	2	3	1	6	1	2	-3	0	0	1	0	1	0	0	0	0	1	-3	-3	1	-3	-3	-3	-3
196	1	3	2	170	72	3	2	7	2	-3	-3	-3	1	-3	-3	-3	-3	2	3	2	-3	3	4	3	3	1	3	1	4	1	2	-3	0	1	0	0	1	0	0	1	1	0	2	1	1	-3	-3	-3	-3
197	1	3	2	172	65	5	2	4	4	12	2	-3	1	-3	-3	-3	-3	2	3	2	-3	2	3	-3	3	3	3	1	3	1	2	-3	0	1	0	0	1	0	0	0	0	1	-3	-3	1	-3	-3	-3	-3
198	2	2	2	170	66	2	2	2	2	-3	-3	-3	1	-3	-3	-3	-3	1	-3	-3	-3	1	1	1	1	1	1	2	-3	2	2	-3	0	1	0	0	1	0	0	1	0	0	3	-3	1	-3	-3	-3	-3
199	2	2	2	178	68	1	2	1	1	-3	-3	-3	1	-3	-3	-3	-3	1	-3	-3	-3	1	1	1	1	1	1	2	-3	2	2	-3	0	1	0	1	0	0	0	1	0	0	3	-3	1	-3	-3	-3	-3
200	2	2	1	162	66	3	2	7	4	-3	-3	-3	2	5	2	1	-3	1	-3	-3	-3	2	2	3	1	3	3	1	2	1	2	-3	0	1	0	0	1	1	0	0	1	0	-3	3	1	-3	-3	-3	-3
201	1	1	1	165	72	3	2	7	4	16	1	56	1	-3	-3	-3	-3	1	-3	-3	-3	2	2	4	4	3	1	1	4	1	2	-3	0	1	0	0	1	0	0	0	0	1	-3	-3	1	-3	-3	-3	-3
202	2	3	2	158	140	2	2	1	1	-3	-3	-3	1	-3	-3	-3	-3	1	-3	-3	-3	3	3	3	4	1	1	1	6	1	2	-3	0	1	0	0	0	1	0	0	0	1	-3	-3	1	-3	-3	-3	-3
203	2	3	2	170	80	2	2	1	1	-3	-3	-3	2	5	3	1	-3	2	5	2	-3	1	3	3	4	3	1	2	-3	1	2	-3	0	1	0	0	1	0	0	1	0	0	6	-3	1	-3	-3	-3	-3
204	1	3	2	180	83	2	2	6	4	-3	-3	-3	1	-3	-3	-3	-3	2	5	2	-3	2	2	4	1	1	1	2	-3	1	2	-3	0	1	0	0	1	0	0	0	0	1	-3	-3	1	-3	-3	-3	-3
205	1	2	1	166	66	3	2	1	1	14	1	54	1	-3	-3	-3	-3	1	-3	-3	-3	1	2	3	4	3	3	2	-3	1	2	-3	0	1	0	0	1	0	0	1	0	0	5	-3	1	-3	-3	-3	-3
206	2	3	1	180	180	2	2	1	1	-3	-3	-3	2	3	4	1	-3	1	-3	-3	-3	3	2	3	4	2	4	1	2	2	2	-3	0	1	0	1	0	0	0	0	0	1	-3	-3	1	-3	-3	-3	-3
207	1	1	2	170	88	3	2	1	4	-3	-3	-3	2	4	2	1	-3	2	2	2	-3	2	3	3	4	4	1	2	-3	1	2	-3	0	1	0	0	0	1	0	1	0	0	3	-3	1	-3	-3	-3	-3
208	1	1	1	158	61	3	2	1	4	12	1	52	1	-3	-3	-3	-3	1	-3	-3	-3	2	4	4	1	3	1	2	-3	1	2	-3	0	1	0	0	1	0	0	1	0	0	1	-3	1	-3	-3	-3	-3
209	2	2	2	160	70	2	2	2	1	18	2	-3	2	2	2	1	-3	1	-3	-3	-3	1	1	2	2	1	2	2	-3	2	2	-3	0	1	0	0	1	0	0	0	1	0	-3	3	2	3	0	0	0
210	1	3	2	170	63	1	2	1	4	17	1	62	1	-3	-3	-3	-3	1	-3	-3	-3	1	3	3	1	2	1	2	-3	1	2	-3	0	1	0	0	0	1	0	1	0	0	2	-3	1	-3	-3	-3	-3
211	1	3	1	156	75	2	2	7	4	13	1	56	1	-3	-3	-3	-3	1	-3	-3	-3	2	4	4	1	2	1	1	2	1	2	-3	0	1	0	0	0	1	0	1	0	0	3	-3	1	-3	-3	-3	-3
212	2	3	1	177	62	1	2	1	4	-3	-3	-3	1	-3	-3	-3	-3	1	-3	-3	-3	2	2	3	3	3	3	1	2	1	2	-3	0	1	0	0	0	1	0	1	0	0	2	-3	1	-3	-3	-3	-3
213	2	2	2	168	70	2	2	2	2	-3	-3	-3	1	-3	-3	-3	-3	1	-3	-3	-3	1	1	1	1	1	1	2	-3	2	2	-3	1	0	0	1	0	0	0	1	0	0	3	-3	1	-3	-3	-3	-3
214	1	1	2	175	72	2	2	1	3	-3	-3	-3	1	-3	-3	-3	-3	1	-3	-3	-3	2	3	3	3	2	3	1	3	1	2	-3	0	1	1	0	1	0	0	0	0	1	-3	-3	1	-3	-3	-3	-3
215	1	1	1	166	75	3	2	7	1	14	2	-3	1	-3	-3	-3	-3	1	-3	-3	-3	2	3	1	3	3	1	1	3	1	2	-3	0	1	0	1	0	0	0	0	1	0	-3	7	1	-3	-3	-3	-3
216	1	1	1	165	65	1	2	1	3	12	2	-3	1	-3	-3	-3	-3	1	-3	-3	-3	2	3	3	3	2	3	1	3	1	2	-3	0	1	1	0	1	0	0	0	0	1	-3	-3	1	-3	-3	-3	-3
217	2	3	1	165	76	2	2	1	1	-3	-3	-3	2	2	1	1	-3	2	2	2	-3	2	3	3	4	4	4	2	-3	1	2	-3	0	1	0	0	1	0	0	0	0	1	-3	-3	1	-3	-3	-3	-3
218	1	1	1	165	80	3	2	7	1	-3	-3	-3	1	-3	-3	-3	-3	1	-3	-3	-3	2	3	3	2	2	2	1	2	1	1	1	0	1	0	0	1	0	0	1	0	0	2	-3	1	-3	-3	-3	-3
219	1	1	2	165	175	3	2	7	1	12	2	-3	1	-3	-3	-3	-3	2	3	2	-3	2	4	3	4	3	4	2	-3	1	2	-3	0	1	0	0	0	1	0	1	0	0	4	-3	1	-3	-3	-3	-3
220	1	1	1	170	75	3	2	1	3	-3	-3	-3	1	-3	-3	-3	-3	2	2	2	-3	2	3	3	3	3	3	1	6	1	2	-3	0	1	1	0	1	0	0	0	0	1	-3	-3	1	-3	-3	-3	-3
221	1	1	1	144	53	2	2	1	2	13	2	-3	1	-3	-3	-3	-3	1	-3	-3	-3	3	3	-3	1	1	1	1	5	1	2	-3	0	1	0	0	0	1	0	0	0	1	-3	-3	3	3	0	0	0
222	2	3	2	176	184	2	2	1	2	-3	-3	-3	2	4	2	1	-3	2	2	2	-3	2	2	1	1	2	3	2	-3	1	2	-3	0	1	0	0	1	0	0	0	0	1	-3	-3	2	2	0	0	0
223	2	2	2	170	66	1	2	3	4	-3	-3	-3	1	-3	-3	-3	-3	2	2	2	-3	1	3	3	2	2	4	2	-3	1	2	-3	0	1	0	0	0	1	0	1	0	0	6000	-3	1	-3	-3	-3	-3
224	1	3	1	170	67	3	2	6	1	16	2	-3	1	-3	-3	-3	-3	1	-3	-3	-3	2	3	3	3	2	1	1	4	1	2	-3	0	1	0	0	1	0	0	1	1	0	5	2	1	-3	-3	-3	-3
225	2	3	2	169	66	5	4	6	2	-3	-3	-3	2	5	5	2	3	2	5	1	2	2	3	3	4	1	4	1	10	1	2	-3	0	1	0	0	1	0	0	0	0	1	-3	-3	3	2	1	0	0
226	2	3	2	158	50	3	2	3	2	13	2	-3	1	-3	-3	-3	-3	1	-3	-3	-3	2	3	3	3	3	3	1	5	1	2	-3	0	1	0	0	1	0	0	0	0	1	-3	-3	1	-3	-3	-3	-3
227	1	2	1	155	74	3	2	7	1	13	1	47	1	-3	-3	-3	-3	1	-3	-3	-3	2	1	1	1	2	1	2	-3	1	2	-3	0	1	0	0	1	1	0	1	0	0	1	-3	3	3	0	1	0
228	2	3	1	163	78	2	2	7	4	13	1	52	1	-3	-3	-3	-3	1	-3	-3	-3	2	4	4	1	1	1	2	-3	1	2	-3	0	1	0	0	0	1	0	1	0	0	2	-3	2	3	1	0	0
229	1	3	1	175	113	3	2	6	1	-3	-3	-3	2	2	1	1	-3	2	3	2	-3	2	3	4	1	1	1	2	-3	1	2	-3	0	1	0	0	0	1	0	0	0	1	-3	-3	1	-3	-3	-3	-3
230	2	2	2	170	63	2	2	2	2	-3	-3	-3	1	-3	-3	-3	-3	1	-3	-3	-3	1	1	1	1	1	1	2	-3	2	2	-3	0	1	0	0	1	0	0	1	0	0	3	-3	1	-3	-3	-3	-3
231	1	1	1	163	67	3	2	7	2	12	1	51	1	-3	-3	-3	-3	1	-3	-3	-3	2	4	4	1	4	1	2	-3	1	2	-3	0	1	0	0	1	0	0	0	0	1	-3	-3	2	3	0	0	0
232	2	3	2	169	77	4	2	1	1	-3	-3	-3	1	-3	-3	-3	-3	2	3	2	-3	2	3	4	1	4	1	2	-3	1	2	-3	0	1	0	0	1	0	0	1	0	0	6	-3	1	-3	-3	-3	-3
233	2	2	2	169	70	3	1	2	2	-3	-3	-3	1	-3	-3	-3	-3	1	-3	-3	-3	1	1	1	1	1	1	2	-3	1	2	-3	0	1	0	0	1	0	0	0	1	0	-3	3	2	2	0	0	0
234	1	1	1	160	75	3	2	7	4	13	1	43	1	-3	-3	-3	-3	1	-3	-3	-3	2	4	4	4	2	1	2	-3	1	2	-3	0	1	0	0	0	1	0	1	0	0	2	-3	1	-3	-3	-3	-3
235	2	2	2	170	60	2	2	2	2	-3	-3	-3	1	-3	-3	-3	-3	1	-3	-3	-3	1	1	1	1	1	2	2	-3	3	2	-3	0	1	0	0	0	1	0	0	0	1	-3	-3	2	2	0	0	1
236	1	1	2	156	67	3	2	1	1	13	1	48	1	-3	-3	-3	-3	1	-3	-3	-3	2	3	3	3	3	1	1	2	1	2	-3	0	1	0	0	0	1	0	0	0	1	-3	-3	2	3	0	0	0
237	1	3	1	168	68	2	2	3	1	12	2	-3	1	-3	-3	-3	-3	2	5	2	-3	2	3	3	4	3	3	2	-3	3	2	-3	0	1	0	0	1	0	0	0	0	1	-3	-3	4	3	0	0	0
238	1	3	1	170	152	3	2	1	1	13	1	48	1	-3	-3	-3	-3	1	-3	-3	-3	2	3	3	4	3	1	1	2	1	2	-3	0	1	0	0	0	1	0	0	0	1	-3	-3	4	2	1	0	0
239	1	2	1	154	60	1	2	1	4	13	1	50	1	-3	-3	-3	-3	1	-3	-3	-3	2	3	3	1	3	1	2	-3	1	2	-3	0	1	0	0	1	0	0	0	0	1	-3	-3	1	-3	-3	-3	-3
240	2	3	2	167	62	1	3	1	4	18	1	58	1	-3	-3	-3	-3	1	-3	-3	-3	2	3	4	4	4	1	2	-3	1	2	-3	0	1	0	0	0	1	0	1	0	0	3	-3	1	-3	-3	-3	-3
241	1	3	1	162	65	1	2	7	4	17	1	48	1	-3	-3	-3	-3	1	-3	-3	-3	2	3	3	1	2	1	1	4	1	2	-3	0	1	0	0	0	1	0	0	0	1	-3	-3	1	-3	-3	-3	-3
242	2	1	1	166	52	2	3	1	3	18	1	52	1	-3	-3	-3	-3	1	-3	-3	-3	2	3	4	4	3	1	1	18	1	2	-3	0	1	0	0	1	0	0	1	0	0	4	-3	1	-3	-3	-3	-3
243	2	3	2	170	80	3	2	7	1	-3	-3	-3	1	-3	-3	-3	-3	1	-3	-3	-3	2	2	-3	2	3	3	1	5	1	1	1	0	1	0	0	1	0	0	0	1	0	-3	10	1	-3	-3	-3	-3
244	2	3	1	169	55	4	2	5	1	-3	-3	-3	2	3	1	1	-3	2	5	2	-3	2	4	-3	4	2	4	1	3	1	2	-3	0	1	0	0	0	1	0	0	0	1	-3	-3	3	1	1	0	0
245	2	2	2	169	71	1	2	1	1	-3	-3	-3	1	-3	-3	-3	-3	1	-3	-3	-3	2	1	1	1	1	1	2	-3	2	2	-3	1	0	0	1	0	0	0	0	0	1	-3	-3	1	-3	-3	-3	-3
246	2	2	2	165	75	1	2	2	1	18	2	-3	2	1	1	1	-3	1	-3	-3	-3	1	1	1	1	1	1	2	-3	2	2	-3	0	1	0	0	1	0	0	0	1	0	-3	3	1	-3	-3	-3	-3
247	2	2	2	164	65	1	2	1	1	18	2	-3	2	2	1	1	-3	1	-3	-3	-3	1	1	1	1	1	1	2	-3	2	2	-3	0	1	0	1	0	0	0	0	0	1	-3	-3	1	-3	-3	-3	-3
248	2	2	2	170	66	1	2	1	1	18	2	-3	1	-3	-3	-3	-3	1	-3	-3	-3	1	1	2	2	3	2	2	-3	2	2	-3	1	0	0	0	1	0	0	0	0	1	-3	-3	3	2	0	1	0
249	2	2	2	169	72	1	2	1	1	19	2	-3	1	-3	-3	-3	-3	1	-3	-3	-3	1	1	1	1	1	1	2	-3	1	2	-3	1	0	0	0	1	0	0	0	1	0	-3	3	2	2	0	0	1
250	2	2	2	163	70	2	2	1	1	19	2	-3	1	-3	-3	-3	-3	1	-3	-3	-3	1	1	1	1	1	1	2	-3	2	2	-3	0	0	1	1	0	0	0	0	0	1	-3	-3	1	-3	-3	-3	-3
251	2	2	2	169	78	1	2	1	1	19	2	-3	1	-3	-3	-3	-3	1	-3	-3	-3	1	1	1	1	1	1	2	-3	2	2	-3	0	1	0	0	1	0	0	1	0	0	6	-3	1	-3	-3	-3	-3
252	2	2	2	170	69	2	2	2	2	-3	-3	-3	1	-3	-3	-3	-3	1	-3	-3	-3	1	1	1	1	1	1	2	-3	2	2	-3	0	1	0	0	1	0	0	0	1	0	-3	3	1	-3	-3	-3	-3
253	2	3	2	160	70	1	2	2	4	-3	-3	-3	1	-3	-3	-3	-3	1	-3	-3	-3	2	2	2	2	2	3	2	-3	2	2	-3	0	1	0	1	0	0	0	1	0	0	1	-3	2	3	0	1	0
254	2	3	2	150	56	2	2	2	1	-3	-3	-3	1	-3	-3	-3	-3	1	-3	-3	-3	2	2	-3	2	2	2	2	-3	2	2	-3	0	0	1	0	1	0	0	1	0	1	3	-3	2	2	0	0	1
255	2	2	2	165	70	2	2	2	2	-3	-3	-3	1	-3	-3	-3	-3	1	-3	-3	-3	2	2	2	2	2	2	2	-3	2	2	-3	1	0	0	0	1	0	0	1	0	0	4	-3	2	2	0	1	0
256	2	2	2	165	65	2	2	2	2	-3	-3	-3	1	-3	-3	-3	-3	1	-3	-3	-3	2	2	-3	2	2	2	1	3	2	2	-3	0	1	0	0	0	1	0	0	1	0	-3	4	2	3	0	0	1
257	2	2	2	170	68	1	2	1	1	-3	-3	-3	1	-3	-3	-3	-3	1	-3	-3	-3	1	1	1	1	1	1	2	-3	2	2	-3	0	1	0	1	0	0	0	1	0	0	3	-3	3	2	1	0	0
258	2	2	2	179	90	2	2	1	1	-3	-3	-3	1	-3	-3	-3	-3	1	-3	-3	-3	1	1	1	1	1	1	2	-3	2	2	-3	1	0	0	1	0	0	0	0	0	1	-3	-3	1	-3	-3	-3	-3
259	2	2	2	172	66	1	2	1	1	-3	-3	-3	1	-3	-3	-3	-3	1	-3	-3	-3	1	1	1	1	1	1	2	-3	2	2	-3	0	1	0	0	0	1	0	0	0	1	-3	-3	1	-3	-3	-3	-3
260	2	2	2	168	70	2	2	1	3	-3	-3	-3	1	-3	-3	-3	-3	1	-3	-3	-3	1	1	1	1	1	1	2	-3	2	2	-3	0	1	0	0	1	0	0	0	0	1	-3	-3	2	1	1	0	0
261	2	2	2	170	69	1	2	2	1	-3	-3	-3	1	-3	-3	-3	-3	1	-3	-3	-3	1	1	1	1	1	1	2	-3	1	2	-3	0	1	0	0	0	1	0	0	0	1	-3	-3	3	1	0	0	1
262	2	2	2	173	67	1	2	1	1	-3	-3	-3	1	-3	-3	-3	-3	1	-3	-3	-3	1	1	1	1	1	1	2	-3	1	2	-3	0	1	0	1	0	0	0	0	0	1	-3	-3	1	-3	-3	-3	-3
263	2	2	2	169	70	2	2	1	2	-3	-3	-3	1	-3	-3	-3	-3	1	-3	-3	-3	1	1	1	1	1	1	2	-3	1	2	-3	1	0	0	0	1	0	0	0	0	1	-3	-3	2	3	1	0	0
264	2	2	2	177	69	1	2	2	1	-3	-3	-3	1	-3	-3	-3	-3	1	-3	-3	-3	1	1	1	1	1	1	2	-3	2	2	-3	0	1	0	0	1	0	0	0	0	1	-3	-3	1	-3	-3	-3	-3
265	2	2	2	170	69	2	2	1	2	-3	-3	-3	1	-3	-3	-3	-3	1	-3	-3	-3	1	1	1	1	1	1	2	-3	2	2	-3	0	1	0	0	1	0	0	0	0	1	-3	-3	3	3	0	0	0
266	2	3	2	175	70	4	2	2	1	-3	-3	-3	1	-3	-3	-3	-3	1	-3	-3	-3	2	2	-3	2	4	3	2	-3	1	2	-3	0	1	0	0	0	1	0	1	0	0	2	-3	1	-3	-3	-3	-3
267	2	3	2	168	84	3	2	5	1	-3	-3	-3	2	3	2	1	-3	2	3	2	-3	2	3	-3	3	4	1	2	-3	1	1	1	0	1	0	0	1	0	0	1	0	0	1	-3	1	-3	-3	-3	-3
268	2	3	2	175	65	3	2	1	1	-3	-3	-3	2	2	1	1	-3	1	-3	-3	-3	2	3	-3	4	4	4	2	-3	1	2	-3	0	1	0	0	1	0	0	0	0	1	-3	-3	1	-3	-3	-3	-3
269	2	3	2	168	69	5	2	4	1	-3	-3	-3	1	-3	-3	-3	-3	1	-3	-3	-3	2	2	-3	3	3	3	2	-3	1	2	-3	0	1	0	0	1	0	0	1	0	0	6	-3	1	-3	-3	-3	-3
270	1	1	2	156	51	1	2	1	4	13	1	50	1	-3	-3	-3	-3	1	-3	-3	-3	3	4	-3	1	4	4	2	-3	1	1	2	0	1	0	0	0	1	0	1	0	0	2	-3	1	-3	-3	-3	-3
271	1	1	2	159	64	1	2	1	4	14	1	50	1	-3	-3	-3	-3	1	-3	-3	-3	3	4	-3	1	4	4	2	-3	1	1	2	0	1	0	0	0	1	0	1	0	0	2	-3	1	-3	-3	-3	-3
272	1	1	2	163	62	2	2	1	1	13	1	5	1	-3	-3	-3	-3	1	-3	-3	-3	3	3	4	4	4	4	2	-3	1	1	2	0	0	1	0	0	1	0	0	0	1	-3	-3	1	-3	-3	-3	-3
273	1	1	1	160	70	1	2	1	4	14	1	50	1	-3	-3	-3	-3	1	-3	-3	-3	3	3	-3	4	3	4	2	-3	1	2	-3	0	1	0	0	0	1	0	1	0	1	2	-3	1	-3	-3	-3	-3
274	1	1	2	171	82	1	2	1	4	-3	-3	-3	1	-3	-3	-3	-3	1	-3	-3	-3	3	3	-3	4	3	4	2	-3	1	2	-3	0	1	0	0	0	1	0	1	0	0	2	-3	1	-3	-3	-3	-3
275	1	1	1	163	65	1	2	1	4	13	1	50	1	-3	-3	-3	-3	1	-3	-3	-3	3	3	4	4	3	4	2	-3	1	1	2	0	0	1	0	0	1	0	1	0	0	1	-3	1	-3	-3	-3	-3
276	1	1	2	156	59	2	2	1	1	13	1	49	1	-3	-3	-3	-3	1	-3	-3	-3	3	3	4	4	3	4	2	-3	1	1	1	0	0	1	0	0	1	0	0	0	1	-3	-3	1	-3	-3	-3	-3
277	1	1	2	171	65	2	2	1	4	-3	-3	-3	1	-3	-3	-3	-3	1	-3	-3	-3	3	3	4	4	3	4	2	-3	1	1	2	0	0	1	0	0	1	0	0	0	1	-3	-3	1	-3	-3	-3	-3
278	1	1	2	160	62	3	2	1	1	-3	-3	-3	1	-3	-3	-3	-3	1	-3	-3	-3	3	3	4	4	3	4	2	-3	1	1	2	0	0	1	0	0	1	0	0	0	1	-3	-3	1	-3	-3	-3	-3
279	1	1	2	161	66	2	2	1	4	14	1	50	1	-3	-3	-3	-3	1	-3	-3	-3	3	3	4	4	3	4	2	-3	1	1	2	0	0	1	0	0	1	0	0	0	1	-3	-3	1	-3	-3	-3	-3
280	1	1	2	171	68	1	2	1	4	-3	-3	-3	1	-3	-3	-3	-3	1	-3	-3	-3	3	3	4	4	3	4	2	-3	1	1	2	0	0	1	0	0	1	0	0	0	1	-3	-3	1	-3	-3	-3	-3
281	1	1	2	170	65	2	2	1	4	-3	-3	-3	1	-3	-3	-3	-3	1	-3	-3	-3	3	3	4	4	3	4	2	-3	1	1	2	0	0	1	0	0	1	0	0	0	1	-3	-3	1	-3	-3	-3	-3
282	1	1	1	162	68	1	2	1	4	13	1	50	1	-3	-3	-3	-3	1	-3	-3	-3	3	3	-3	1	3	4	2	-3	1	1	2	0	1	0	0	0	1	0	1	0	0	2	-3	1	-3	-3	-3	-3
283	1	1	1	160	66	1	2	1	4	14	1	50	1	-3	-3	-3	-3	1	-3	-3	-3	3	3	-3	1	3	4	2	-3	1	1	2	0	1	0	0	0	1	0	0	0	1	-3	-3	1	-3	-3	-3	-3
284	1	1	2	163	66	1	2	1	1	13	1	49	1	-3	-3	-3	-3	1	-3	-3	-3	3	3	-3	1	3	4	2	-3	1	1	2	0	1	0	0	0	1	0	0	0	1	-3	-3	1	-3	-3	-3	-3
285	1	1	1	150	49	1	2	7	1	12	1	45	1	-3	-3	-3	-3	1	-3	-3	-3	2	3	4	4	4	1	1	7	1	2	-3	0	1	0	0	0	1	0	1	0	0	6	-3	1	-3	-3	-3	-3
286	1	1	2	175	65	1	2	7	1	-3	-3	-3	1	-3	-3	-3	-3	1	-3	-3	-3	2	3	4	4	4	1	1	7	1	2	-3	0	1	0	0	0	1	0	1	0	0	6	-3	1	-3	-3	-3	-3
287	1	1	1	174	83	2	2	1	2	-3	-3	-3	2	5	1	1	-3	1	-3	-3	-3	2	2	-3	3	3	3	1	4	1	2	-3	0	1	0	0	0	1	0	1	0	0	3	-3	1	-3	-3	-3	-3
288	1	1	2	159	74	1	2	1	2	16	1	58	1	-3	-3	-3	-3	1	-3	-3	-3	3	1	4	1	1	1	1	3	3	2	-3	0	1	0	0	0	1	0	1	0	0	1	-3	1	-3	-3	-3	-3
289	2	3	2	156	65	2	2	7	1	21	1	48	1	-3	-3	-3	-3	1	-3	-3	-3	2	3	3	3	2	4	2	-3	1	2	-3	0	1	0	0	1	0	0	1	0	0	3	-3	1	-3	-3	-3	-3
290	1	1	2	162	85	1	2	1	3	14	1	60	1	-3	-3	-3	-3	1	-3	-3	-3	1	1	1	1	1	1	2	-3	3	1	2	0	1	0	0	0	1	0	1	0	0	1	-3	3	3	0	1	1
291	1	1	1	157	67	2	2	7	4	17	1	51	1	-3	-3	-3	-3	1	-3	-3	-3	1	4	2	4	2	4	1	3	1	2	-3	0	1	0	0	1	0	0	1	0	0	1	-3	1	-3	-3	-3	-3
292	1	1	2	163	62	2	2	1	4	13	1	50	1	-3	-3	-3	-3	1	-3	-3	-3	3	3	4	4	4	4	1	5	1	2	-3	0	1	0	0	0	1	0	0	0	1	-3	-3	1	-3	-3	-3	-3
293	1	3	1	167	70	2	2	1	1	-3	-3	-3	2	4	1	1	-3	2	3	2	-3	2	4	2	4	2	4	1	3	1	2	-3	0	1	0	0	1	0	0	1	0	0	2	-3	1	-3	-3	-3	-3
294	1	1	1	161	65	1	2	1	4	13	1	50	1	-3	-3	-3	-3	1	-3	-3	-3	3	4	4	4	4	4	2	-3	1	1	2	0	0	1	0	0	1	0	0	0	1	-3	-3	1	-3	-3	-3	-3
295	1	1	2	158	70	3	2	1	4	13	1	50	1	-3	-3	-3	-3	1	-3	-3	-3	3	3	4	4	4	4	2	-3	1	1	2	0	0	1	0	0	1	0	0	0	1	-3	-3	1	-3	-3	-3	-3
296	1	1	1	163	70	2	2	1	4	-3	-3	-3	1	-3	-3	-3	-3	1	-3	-3	-3	3	3	4	4	4	4	2	-3	1	1	2	0	0	1	0	1	0	0	0	0	1	-3	-3	1	-3	-3	-3	-3
297	1	2	2	162	60	1	2	1	4	-3	-3	-3	1	-3	-3	-3	-3	1	-3	-3	-3	3	4	-3	1	4	4	2	-3	1	1	2	0	1	0	0	0	1	0	0	0	1	-3	-3	1	-3	-3	-3	-3
298	2	3	2	166	56	1	2	1	4	-3	-3	-3	1	-3	-3	-3	-3	1	-3	-3	-3	2	3	3	4	4	4	2	-3	1	2	-3	0	1	0	0	0	1	0	1	0	0	4	-3	1	-3	-3	-3	-3
299	2	3	2	167	87	2	2	2	4	-3	-3	-3	1	-3	-3	-3	-3	1	-3	-3	-3	2	2	-3	3	3	3	1	3	1	2	-3	0	1	0	0	0	1	0	1	0	0	3	-3	1	-3	-3	-3	-3
300	2	3	2	165	80	2	2	1	1	-3	-3	-3	1	-3	-3	-3	-3	1	-3	-3	-3	2	3	3	3	3	3	2	-3	1	2	-3	0	1	0	0	0	1	0	1	0	0	4	-3	1	-3	-3	-3	-3
301	2	3	2	164	62	1	2	1	1	-3	-3	-3	1	-3	-3	-3	-3	1	-3	-3	-3	2	2	3	3	3	3	2	-3	1	2	-3	0	1	0	0	0	1	0	1	0	0	3	-3	1	-3	-3	-3	-3
302	2	3	2	170	62	2	2	1	4	-3	-3	-3	1	-3	-3	-3	-3	1	-3	-3	-3	2	2	3	3	3	3	2	-3	1	2	-3	0	1	0	0	0	1	0	1	0	0	2	-3	1	-3	-3	-3	-3
303	2	3	2	166	66	2	2	1	4	-3	-3	-3	1	-3	-3	-3	-3	1	-3	-3	-3	2	3	3	3	3	3	2	-3	1	2	-3	0	1	0	0	0	1	0	1	0	0	3	-3	1	-3	-3	-3	-3
304	2	3	2	149	57	2	2	1	3	16	1	55	1	-3	-3	-3	-3	1	-3	-3	-3	1	1	4	1	1	1	1	4	1	1	1	0	1	0	0	0	1	0	1	0	0	2	-3	1	-3	-3	-3	-3
305	2	3	2	172	63	2	2	1	4	-3	-3	-3	1	-3	-3	-3	-3	1	-3	-3	-3	2	2	-3	3	3	3	2	-3	1	2	-3	0	1	0	0	0	1	0	1	0	0	2	-3	1	-3	-3	-3	-3
306	1	1	2	160	60	1	2	1	3	15	1	58	1	-3	-3	-3	-3	1	-3	-3	-3	1	1	1	1	4	1	2	-3	1	2	-3	0	1	0	0	0	1	0	1	0	0	2	-3	1	-3	-3	-3	-3
307	2	3	2	174	85	2	2	2	4	-3	-3	-3	1	-3	-3	-3	-3	1	-3	-3	-3	2	2	-3	3	3	3	1	2	1	2	-3	0	1	0	0	0	1	0	1	0	0	5	-3	1	-3	-3	-3	-3
308	2	3	2	151	56	1	2	1	3	16	1	55	1	-3	-3	-3	-3	1	-3	-3	-3	1	4	-3	1	3	1	2	-3	1	2	-3	0	1	0	0	0	1	0	1	0	0	2	-3	1	-3	-3	-3	-3
309	1	1	2	158	60	2	3	1	4	-3	-3	-3	1	-3	-3	-3	-3	1	-3	-3	-3	2	2	3	4	3	3	2	-3	1	2	-3	0	1	0	0	0	1	0	1	0	0	0	-3	1	-3	-3	-3	-3
310	2	3	2	183	58	1	2	1	1	16	1	58	1	-3	-3	-3	-3	1	-3	-3	-3	1	1	4	1	1	1	1	5	1	2	-3	0	1	0	0	0	1	0	1	0	0	3	-3	1	-3	-3	-3	-3
311	2	3	2	156	65	2	2	1	1	16	1	56	1	-3	-3	-3	-3	1	-3	-3	-3	1	1	1	1	1	1	2	-3	1	2	-3	0	1	0	0	0	1	0	1	0	0	2	-3	1	-3	-3	-3	-3
312	2	3	2	155	63	1	2	1	1	15	1	55	1	-3	-3	-3	-3	1	-3	-3	-3	1	1	1	1	1	1	2	-3	1	2	-3	0	1	0	0	0	1	0	1	0	0	3	-3	1	-3	-3	-3	-3
313	2	3	2	160	61	2	2	1	4	16	1	52	1	-3	-3	-3	-3	1	-3	-3	-3	2	2	-3	3	3	3	1	2	1	2	-3	0	1	0	0	0	1	0	1	0	0	2	-3	1	-3	-3	-3	-3
314	1	3	1	162	58	3	2	7	2	-3	-3	-3	2	3	1	2	4	1	-3	-3	-3	1	3	3	4	2	1	1	3	1	2	-3	0	1	0	0	0	1	0	0	0	1	-3	-3	1	-3	-3	-3	-3
315	1	1	2	168	76	1	2	1	1	16	1	55	1	-3	-3	-3	-3	1	-3	-3	-3	1	1	1	1	1	1	1	3	1	2	-3	0	1	0	0	0	1	0	1	0	0	2	-3	1	-3	-3	-3	-3
316	1	3	2	172	70	3	2	7	2	-3	-3	-3	1	-3	-3	-3	-3	1	-3	-3	-3	1	3	3	4	1	1	2	-3	1	2	-3	0	1	0	0	0	1	0	0	0	1	-3	-3	1	-3	-3	-3	-3
317	1	1	2	159	65	1	2	1	1	16	1	55	1	-3	-3	-3	-3	1	-3	-3	-3	1	1	3	1	1	1	1	2	1	2	-3	0	1	0	0	0	1	0	1	0	0	2	-3	1	-3	-3	-3	-3
318	1	1	2	156	60	1	2	1	2	15	1	56	1	-3	-3	-3	-3	1	-3	-3	-3	1	2	1	1	1	1	1	3	1	2	-3	0	1	0	0	0	1	0	1	0	0	2	-3	1	-3	-3	-3	-3
319	2	3	2	178	71	1	2	1	1	-3	-3	-3	1	-3	-3	-3	-3	1	-3	-3	-3	1	1	3	1	1	1	2	-3	2	2	-3	0	1	0	0	0	1	0	1	0	0	2	-3	1	-3	-3	-3	-3
320	2	3	2	153	80	1	2	7	1	-3	-3	-3	1	-3	-3	-3	-3	1	-3	-3	-3	2	4	4	3	1	1	2	-3	1	2	-3	0	1	0	0	0	1	0	1	0	0	2	-3	1	-3	-3	-3	-3
321	2	3	1	162	64	2	2	7	4	16	1	52	1	-3	-3	-3	-3	1	-3	-3	-3	2	4	-3	4	2	1	2	-3	1	2	-3	0	1	0	0	0	1	0	1	0	0	2	-3	1	-3	-3	-3	-3
322	1	1	1	172	65	5	2	7	2	-3	-3	-3	1	-3	-3	-3	-3	1	-3	-3	-3	1	3	-3	4	1	1	1	2	1	2	-3	0	1	0	0	0	1	0	1	0	1	1	-3	1	-3	-3	-3	-3
323	2	3	2	168	75	1	2	1	1	15	1	56	1	-3	-3	-3	-3	1	-3	-3	-3	3	1	1	1	1	1	1	4	1	2	-3	0	1	0	0	0	1	0	1	1	0	5	10	1	-3	-3	-3	-3
324	1	3	1	165	60	2	2	7	1	-3	-3	-3	2	2	1	1	-3	2	2	2	-3	2	4	4	4	4	1	1	15	1	2	-3	0	1	0	0	1	0	0	1	0	0	2	-3	1	-3	-3	-3	-3
325	1	3	2	169	85	3	2	1	4	-3	-3	-3	1	-3	-3	-3	-3	1	-3	-3	-3	3	3	-3	4	2	4	1	2	1	2	-3	0	1	0	0	1	0	0	1	0	1	1	-3	1	-3	-3	-3	-3
326	1	2	1	177	80	1	2	7	2	15	1	47	1	-3	-3	-3	-3	1	-3	-3	-3	2	3	3	4	4	1	1	4	1	2	-3	0	1	0	0	0	1	0	1	0	1	1	-3	1	-3	-3	-3	-3
327	1	1	1	152	75	2	2	7	4	47	1	47	1	-3	-3	-3	-3	1	-3	-3	-3	2	4	4	1	1	1	2	-3	1	2	-3	0	1	0	0	1	0	0	1	0	0	2	-3	1	-3	-3	-3	-3
328	1	2	2	156	70	1	2	1	1	15	1	55	1	-3	-3	-3	-3	1	-3	-3	-3	1	1	3	1	1	1	1	1	1	2	-3	0	1	0	0	0	1	0	1	0	0	2	-3	4	3	1	1	1
329	1	1	1	161	76	2	2	1	4	-3	-3	-3	2	5	2	1	-3	2	2	2	-3	3	3	3	4	4	3	2	-3	1	2	-3	0	1	0	0	1	0	0	1	0	1	1	-3	2	1	0	0	0
330	1	1	1	157	51	1	2	1	1	18	1	52	1	-3	-3	-3	-3	1	-3	-3	-3	1	2	4	1	3	3	2	-3	1	2	-3	0	1	0	0	0	1	0	1	0	0	3	-3	2	3	0	0	0
331	2	1	2	160	66	1	2	1	1	15	1	55	1	-3	-3	-3	-3	1	-3	-3	-3	3	3	-3	1	2	1	1	2	2	2	-3	0	1	0	0	0	1	0	1	0	0	2	-3	1	-3	-3	-3	-3
332	2	3	2	152	55	1	2	7	4	13	1	40	1	-3	-3	-3	-3	1	-3	-3	-3	2	4	-3	1	1	1	1	14	1	2	-3	0	1	0	0	1	0	0	1	0	0	2	-3	1	-3	-3	-3	-3
333	1	2	2	153	74	1	2	1	1	14	1	50	1	-3	-3	-3	-3	1	-3	-3	-3	2	3	-3	4	2	4	1	3	1	2	-3	0	1	0	0	1	0	0	1	1	0	3	2	2	2	0	0	0
334	1	1	2	162	66	1	2	7	2	-3	-3	-3	1	-3	-3	-3	-3	1	-3	-3	-3	2	3	4	4	4	1	1	2	1	2	-3	0	1	0	0	1	0	0	0	1	1	-3	1	1	-3	-3	-3	-3
335	1	2	1	162	77	1	3	1	4	-3	-3	-3	1	-3	-3	-3	-3	2	2	2	-3	3	3	3	4	3	3	2	-3	1	2	-3	0	1	0	0	1	0	0	1	0	1	2	-3	1	-3	-3	-3	-3
336	1	1	1	167	72	1	2	1	1	15	1	55	1	-3	-3	-3	-3	1	-3	-3	-3	3	1	1	1	1	1	1	3	1	2	-3	0	1	0	0	0	1	0	1	0	0	2	-3	1	-3	-3	-3	-3
337	2	3	2	162	60	2	3	1	4	13	1	48	1	-3	-3	-3	-3	1	-3	-3	-3	3	3	3	4	1	3	1	1	1	2	-3	0	1	0	0	1	1	0	1	1	0	2	1	1	-3	-3	-3	-3
338	2	3	2	164	60	1	2	7	4	18	1	42	1	-3	-3	-3	-3	1	-3	-3	-3	2	1	1	1	1	1	1	1	1	2	-3	0	1	0	0	1	0	0	1	0	0	2	-3	1	-3	-3	-3	-3
339	1	1	1	153	60	2	2	1	4	14	1	47	1	-3	-3	-3	-3	1	-3	-3	-3	3	3	3	4	3	2	2	-3	1	2	-3	0	1	0	0	1	0	0	1	1	0	1	1	1	-3	-3	-3	-3
340	1	1	1	160	80	1	2	7	4	16	1	59	1	-3	-3	-3	-3	1	-3	-3	-3	2	4	4	1	1	1	2	-3	1	2	-3	0	1	0	0	1	0	0	1	0	0	2	-3	1	-3	-3	-3	-3
341	1	1	2	180	77	3	2	7	2	-3	-3	-3	1	-3	-3	-3	-3	2	3	2	-3	2	3	1	4	4	1	1	2	1	2	-3	0	1	0	0	1	0	0	0	0	1	-3	-3	1	-3	-3	-3	-3
342	1	2	1	176	84	1	2	1	4	-3	-3	-3	1	-3	-3	-3	-3	1	-3	-3	-3	4	3	3	1	3	4	2	-3	1	2	-3	0	1	0	0	1	0	0	1	0	0	1	-3	1	-3	-3	-3	-3
343	1	3	1	160	50	2	2	7	4	13	1	42	1	-3	-3	-3	-3	1	-3	-3	-3	3	4	4	4	1	1	2	-3	1	2	-3	0	1	0	0	1	0	0	1	0	0	2	-3	1	-3	-3	-3	-3
344	2	3	2	169	74	1	2	7	4	-3	-3	-3	1	-3	-3	-3	-3	1	-3	-3	-3	2	4	-3	1	1	1	1	1	1	2	-3	0	1	0	0	1	0	0	1	0	0	2	-3	1	-3	-3	-3	-3
345	1	2	2	166	66	2	2	1	4	13	1	48	1	-3	-3	-3	-3	1	-3	-3	-3	2	3	-3	4	1	1	2	-3	1	2	-3	0	1	0	0	1	0	0	1	1	0	1	1	1	-3	-3	-3	-3
346	1	3	1	150	76	3	2	7	4	-3	-3	-3	1	-3	-3	-3	-3	1	-3	-3	-3	2	1	-3	1	1	1	1	3	1	2	-3	0	1	0	0	0	1	0	1	0	0	2	-3	1	-3	-3	-3	-3
347	2	3	2	160	60	4	2	7	1	13	1	50	1	-3	-3	-3	-3	1	-3	-3	-3	2	3	3	4	3	1	1	1	1	2	-3	0	1	0	0	0	1	0	1	1	0	2	2	1	-3	-3	-3	-3
348	1	3	2	163	77	1	2	1	4	14	1	49	1	-3	-3	-3	-3	1	-3	-3	-3	3	3	3	4	3	3	2	-3	1	2	-3	0	1	0	0	1	0	0	1	1	0	1	1	1	-3	-3	-3	-3
349	1	3	2	150	45	1	2	1	2	11	1	46	1	-3	-3	-3	-3	1	-3	-3	-3	2	4	-3	1	4	1	2	-3	1	2	-3	0	1	0	0	1	0	0	1	0	0	3	-3	1	-3	-3	-3	-3
350	1	1	1	170	65	2	2	7	4	-3	-3	-3	1	-3	-3	-3	-3	1	-3	-3	-3	2	4	1	1	4	1	2	-3	1	2	-3	0	1	0	0	1	0	0	0	1	0	-3	2	1	-3	-3	-3	-3
351	1	1	2	153	52	1	2	1	4	13	1	50	1	-3	-3	-3	-3	1	-3	-3	-3	3	4	4	4	4	4	2	-3	1	1	2	0	0	1	0	0	1	0	1	0	0	1	-3	1	-3	-3	-3	-3
352	1	1	2	153	63	1	2	1	4	13	1	50	1	-3	-3	-3	-3	1	-3	-3	-3	4	4	4	4	4	4	2	-3	1	1	2	0	0	1	0	0	1	0	1	0	0	1	-3	1	-3	-3	-3	-3
353	1	1	1	165	65	1	2	1	4	-3	-3	-3	1	-3	-3	-3	-3	1	-3	-3	-3	4	4	4	4	4	4	2	-3	1	1	2	0	0	1	0	0	1	0	0	0	1	-3	-3	1	-3	-3	-3	-3
354	1	1	2	153	61	1	2	1	4	14	1	50	1	-3	-3	-3	-3	1	-3	-3	-3	4	4	4	4	4	4	2	-3	1	1	2	0	0	1	0	0	1	0	1	0	0	2	-3	1	-3	-3	-3	-3
355	2	3	1	170	78	6	2	7	4	-3	-3	-3	2	4	2	1	-3	2	4	2	-3	2	3	3	4	3	1	1	2	1	2	-3	0	1	0	0	1	0	0	0	0	1	-3	-3	1	-3	-3	-3	-3
356	1	1	1	160	60	1	2	1	4	13	1	50	1	-3	-3	-3	-3	1	-3	-3	-3	4	4	-3	4	4	4	2	-3	1	1	2	0	0	1	0	0	1	0	1	0	0	1	-3	1	-3	-3	-3	-3
357	1	1	2	165	63	2	2	1	4	-3	-3	-3	1	-3	-3	-3	-3	1	-3	-3	-3	4	4	4	4	4	4	2	-3	1	1	2	0	0	1	0	0	1	0	0	0	1	-3	-3	1	-3	-3	-3	-3
358	1	1	2	154	70	1	2	1	4	14	1	14	1	-3	-3	-3	-3	1	-3	-3	-3	4	4	4	4	4	4	2	-3	1	1	2	0	0	1	0	0	1	0	1	0	0	1	-3	1	-3	-3	-3	-3
359	1	1	1	163	61	1	2	1	4	13	1	50	1	-3	-3	-3	-3	1	-3	-3	-3	4	4	4	4	4	4	2	-3	1	1	2	0	0	1	0	0	1	0	1	0	0	2	-3	1	-3	-3	-3	-3
360	2	1	2	160	60	4	2	7	2	17	1	50	1	-3	-3	-3	-3	1	-3	-3	-3	2	2	-3	4	2	1	1	2	1	2	-3	0	1	0	0	1	0	0	1	0	0	6000	-3	1	-3	-3	-3	-3
361	1	1	1	162	70	1	2	1	4	13	1	50	1	-3	-3	-3	-3	1	-3	-3	-3	4	4	4	4	4	4	2	-3	1	1	2	0	0	1	0	0	1	0	0	0	1	-3	-3	1	-3	-3	-3	-3
362	2	3	2	158	62	3	2	7	2	17	1	50	1	-3	-3	-3	-3	1	-3	-3	-3	2	4	-3	1	3	1	1	2	1	2	-3	0	1	0	0	1	0	0	1	0	0	6000	-3	1	-3	-3	-3	-3
363	1	3	2	165	67	3	2	6	4	-3	-3	-3	1	-3	-3	-3	-3	1	-3	-3	-3	2	3	-3	1	3	2	2	-3	1	2	-3	0	0	1	0	1	0	0	0	0	1	-3	-3	1	-3	-3	-3	-3
364	1	3	2	167	71	2	2	3	1	12	2	-3	1	-3	-3	-3	-3	1	-3	-3	-3	2	3	3	4	3	3	2	-3	1	2	-3	0	0	1	0	1	0	0	0	0	1	-3	-3	1	-3	-3	-3	-3
365	2	3	2	176	84	2	2	6	1	-3	-3	-3	2	4	2	1	-3	2	3	2	-3	2	3	3	4	3	3	2	-3	1	2	-3	0	0	1	0	1	0	0	0	0	1	-3	-3	1	-3	-3	-3	-3
366	2	3	2	163	60	2	2	6	1	-3	-3	-3	2	4	2	1	-3	2	3	2	-3	2	4	3	1	4	4	2	-3	1	2	-3	0	0	1	0	1	0	0	0	0	1	-3	-3	1	-3	-3	-3	-3
367	2	3	2	180	86	3	2	1	1	-3	-3	-3	1	-3	-3	-3	-3	2	3	2	-3	2	3	3	4	3	3	2	-3	1	2	-3	0	0	1	0	1	0	0	0	0	1	-3	-3	1	-3	-3	-3	-3
368	2	3	2	166	68	2	2	1	1	13	2	-3	1	-3	-3	-3	-3	1	-3	-3	-3	2	3	3	4	3	3	2	-3	1	2	-3	0	0	1	0	1	0	0	0	0	1	-3	-3	1	-3	-3	-3	-3
369	1	3	2	168	84	4	2	6	1	-3	-3	-3	1	-3	-3	-3	-3	1	-3	-3	-3	2	3	3	3	3	3	2	-3	1	2	-3	0	0	1	0	1	0	0	0	0	1	-3	-3	1	-3	-3	-3	-3
370	2	3	2	181	78	5	2	6	1	-3	-3	-3	1	-3	-3	-3	-3	1	-3	-3	-3	2	4	4	3	3	3	2	-3	1	2	-3	0	0	1	0	1	0	0	0	0	1	-3	-3	1	-3	-3	-3	-3
371	1	3	2	156	60	5	2	6	1	12	2	-3	1	-3	-3	-3	-3	1	-3	-3	-3	2	3	4	3	2	3	2	-3	1	2	-3	0	0	1	0	1	0	0	0	0	1	-3	-3	1	-3	-3	-3	-3
372	1	1	1	150	50	1	2	1	4	11	1	52	1	-3	-3	-3	-3	1	-3	-3	-3	3	3	-3	4	3	3	2	-3	1	2	-3	0	0	1	0	1	0	0	0	0	1	-3	-3	1	-3	-3	-3	-3
373	1	3	2	165	83	2	2	1	4	-3	-3	-3	1	-3	-3	-3	-3	1	-3	-3	-3	2	4	-3	1	3	2	2	-3	1	2	-3	0	0	1	0	1	0	0	0	0	1	-3	-3	1	-3	-3	-3	-3
374	1	3	2	160	58	3	2	1	1	13	1	51	1	-3	-3	-3	-3	1	-3	-3	-3	2	4	3	3	3	3	2	-3	1	2	-3	0	0	1	0	1	0	0	0	0	1	-3	-3	1	-3	-3	-3	-3
375	1	1	2	158	60	2	2	1	1	13	2	-3	1	-3	-3	-3	-3	1	-3	-3	-3	2	4	3	1	3	3	2	-3	1	2	-3	0	0	1	0	1	0	0	0	0	1	-3	-3	2	3	0	0	0
376	1	3	2	155	52	1	2	1	4	11	1	50	1	-3	-3	-3	-3	1	-3	-3	-3	2	3	-3	1	3	2	2	-3	1	2	-3	0	0	1	0	1	0	0	0	0	1	-3	-3	1	-3	-3	-3	-3
377	1	3	2	169	67	2	2	1	1	-3	-3	-3	1	-3	-3	-3	-3	1	-3	-3	-3	2	3	-3	1	3	2	2	-3	1	2	-3	0	0	1	0	1	0	0	0	0	1	-3	-3	1	-3	-3	-3	-3
378	1	1	2	163	54	2	2	1	4	-3	-3	-3	1	-3	-3	-3	-3	1	-3	-3	-3	3	3	-3	1	3	3	2	-3	1	2	-3	0	0	1	0	1	0	0	0	0	1	-3	-3	1	-3	-3	-3	-3
379	1	1	2	150	53	1	2	1	4	13	1	53	1	-3	-3	-3	-3	1	-3	-3	-3	3	4	-3	1	4	3	2	-3	1	1	1	0	0	1	0	0	1	0	0	0	1	-3	-3	1	-3	-3	-3	-3
380	1	3	1	160	64	2	2	1	1	12	1	48	1	-3	-3	-3	-3	1	-3	-3	-3	2	3	-3	1	3	2	2	-3	1	1	2	0	0	1	0	1	0	0	0	0	1	-3	-3	1	-3	-3	-3	-3
381	1	3	2	145	58	2	2	1	4	13	1	49	1	-3	-3	-3	-3	1	-3	-3	-3	2	4	3	1	4	3	2	-3	1	2	-3	0	0	1	0	1	0	0	0	0	1	-3	-3	1	-3	-3	-3	-3
382	1	1	2	155	60	2	2	1	4	12	1	51	1	-3	-3	-3	-3	1	-3	-3	-3	2	4	3	4	3	3	2	-3	1	2	-3	0	0	1	0	1	0	0	0	0	1	-3	-3	1	-3	-3	-3	-3
383	1	3	2	160	63	2	3	1	4	12	1	52	1	-3	-3	-3	-3	1	-3	-3	-3	2	4	3	1	1	3	2	-3	1	2	-3	0	0	1	0	1	0	0	0	0	1	-3	-3	1	-3	-3	-3	-3
384	1	1	1	163	67	1	2	1	4	-3	-3	-3	1	-3	-3	-3	-3	1	-3	-3	-3	3	1	3	1	3	3	2	-3	1	2	-3	0	0	1	0	1	0	0	0	0	1	-3	-3	1	-3	-3	-3	-3
385	1	3	2	155	63	1	2	1	4	12	1	50	1	-3	-3	-3	-3	1	-3	-3	-3	2	1	3	1	3	3	2	-3	1	2	-3	0	0	1	0	0	1	0	0	0	1	-3	-3	1	-3	-3	-3	-3
386	1	1	2	153	60	1	2	1	4	13	1	52	1	-3	-3	-3	-3	1	-3	-3	-3	2	4	3	1	3	3	2	-3	1	2	-3	0	0	1	0	1	0	0	0	0	1	-3	-3	1	-3	-3	-3	-3
387	1	3	1	155	68	1	2	1	4	13	1	51	1	-3	-3	-3	-3	1	-3	-3	-3	2	3	3	3	3	3	2	-3	1	2	-3	0	0	1	0	1	0	0	0	0	1	-3	-3	1	-3	-3	-3	-3
388	1	3	2	158	49	1	2	1	2	12	1	50	1	-3	-3	-3	-3	1	-3	-3	-3	2	1	3	1	3	4	2	-3	1	2	-3	0	0	1	0	1	0	0	0	0	1	-3	-3	3	1	0	0	0
389	1	1	1	154	61	1	2	1	2	11	1	53	1	-3	-3	-3	-3	1	-3	-3	-3	2	1	3	1	3	3	2	-3	1	2	-3	0	0	1	0	1	0	0	0	0	1	-3	-3	1	-3	-3	-3	-3
390	1	1	2	150	62	1	3	1	2	12	1	48	1	-3	-3	-3	-3	1	-3	-3	-3	3	1	3	4	3	3	2	-3	1	1	1	0	0	1	0	1	0	0	0	0	1	-3	-3	1	-3	-3	-3	-3
391	1	3	2	150	49	2	2	1	4	-3	-3	-3	1	-3	-3	-3	-3	1	-3	-3	-3	2	4	3	1	2	3	2	-3	1	2	-3	0	0	1	0	1	0	0	0	0	1	-3	-3	1	-3	-3	-3	-3
392	1	3	1	160	60	1	2	1	2	-3	-3	-3	1	-3	-3	-3	-3	1	-3	-3	-3	2	4	3	1	3	3	2	-3	1	2	-3	0	0	1	0	1	0	0	0	0	1	-3	-3	1	-3	-3	-3	-3
393	1	3	2	163	48	2	3	1	4	-3	-3	-3	2	5	2	1	-3	1	-3	-3	-3	3	1	3	1	3	3	2	-3	1	2	-3	0	0	1	0	1	0	0	0	0	1	-3	-3	1	-3	-3	-3	-3
394	1	1	1	156	43	1	2	1	4	12	1	52	1	-3	-3	-3	-3	1	-3	-3	-3	3	1	3	1	3	3	2	-3	1	2	-3	0	0	1	0	1	0	0	0	0	1	-3	-3	1	-3	-3	-3	-3
395	1	3	2	166	62	2	2	1	4	-3	-3	-3	2	5	2	1	-3	2	3	2	-3	2	4	3	1	3	3	2	-3	1	2	-3	0	0	1	0	0	0	1	0	0	1	-3	-3	1	-3	-3	-3	-3
396	1	3	2	160	55	2	2	1	4	-3	-3	-3	2	5	2	1	-3	2	4	2	-3	2	4	3	4	3	3	2	-3	1	1	2	0	0	1	0	1	0	0	0	0	1	-3	-3	1	-3	-3	-3	-3
397	1	3	2	164	61	2	2	1	2	-3	-3	-3	2	4	2	2	4	1	-3	-3	-3	2	4	4	1	3	3	2	-3	1	2	-3	0	0	1	0	1	0	0	0	0	1	-3	-3	1	-3	-3	-3	-3
398	1	3	2	166	67	2	2	1	1	12	2	-3	1	-3	-3	-3	-3	1	-3	-3	-3	2	3	-3	4	3	2	2	-3	1	2	-3	0	0	1	0	1	0	0	0	0	1	-3	-3	1	-3	-3	-3	-3
399	2	3	1	152	57	3	2	1	2	13	2	-3	1	-3	-3	-3	-3	1	-3	-3	-3	2	2	1	1	1	1	1	2	3	2	-3	0	1	0	0	1	0	0	1	0	0	2	-3	1	-3	-3	-3	-3
400	1	3	2	160	62	2	2	1	1	13	1	50	1	-3	-3	-3	-3	1	-3	-3	-3	2	4	3	4	3	3	2	-3	1	2	-3	0	0	1	0	1	0	0	0	0	1	-3	-3	1	-3	-3	-3	-3
401	1	3	1	163	63	1	2	1	1	11	1	48	1	-3	-3	-3	-3	1	-3	-3	-3	2	4	3	4	4	3	2	-3	1	1	1	0	0	1	0	1	0	0	0	0	1	-3	-3	1	-3	-3	-3	-3
402	1	3	2	159	62	1	2	1	1	12	2	-3	1	-3	-3	-3	-3	1	-3	-3	-3	2	3	-3	1	3	3	2	-3	1	1	2	0	0	1	0	1	0	0	0	0	1	-3	-3	1	-3	-3	-3	-3
403	1	3	1	174	72	2	2	1	1	-3	-3	-3	1	-3	-3	-3	-3	1	-3	-3	-3	2	3	-3	1	3	3	2	-3	1	1	1	0	0	1	0	1	0	0	0	0	1	-3	-3	1	-3	-3	-3	-3
404	1	1	1	158	52	1	2	1	1	13	2	-3	1	-3	-3	-3	-3	1	-3	-3	-3	2	3	-3	1	3	3	2	-3	1	1	1	0	0	1	0	1	0	0	0	0	1	-3	-3	1	-3	-3	-3	-3
405	1	3	2	170	125	3	2	1	1	-3	-3	-3	2	3	2	1	-3	2	5	2	-3	3	2	-3	1	1	1	1	3	1	2	-3	0	1	0	0	1	0	0	0	0	1	-3	-3	1	-3	-3	-3	-3
406	1	3	2	156	56	1	2	1	1	12	1	50	1	-3	-3	-3	-3	1	-3	-3	-3	2	3	-3	1	3	2	2	-3	1	2	-3	0	0	1	0	1	0	0	0	0	1	-3	-3	1	-3	-3	-3	-3
407	1	1	1	160	65	3	2	7	1	14	1	44	1	-3	-3	-3	-3	1	-3	-3	-3	3	4	4	1	4	1	1	3	1	1	1	0	1	0	0	0	1	0	0	1	0	-3	10	1	-3	-3	-3	-3
408	2	3	2	155	55	2	2	2	1	14	1	45	1	-3	-3	-3	-3	1	-3	-3	-3	2	4	3	1	2	1	1	4	1	2	-3	0	1	0	0	1	1	0	0	0	1	-3	-3	1	-3	-3	-3	-3
409	1	3	2	155	67	1	2	1	4	12	1	49	1	-3	-3	-3	-3	1	-3	-3	-3	2	4	3	1	1	3	2	-3	1	2	-3	0	0	1	0	1	0	0	0	0	1	-3	-3	1	-3	-3	-3	-3
410	1	1	2	164	68	1	2	1	2	12	2	-3	1	-3	-3	-3	-3	1	-3	-3	-3	2	4	3	4	3	4	2	-3	1	2	-3	0	0	1	0	1	0	0	0	0	1	-3	-3	1	-3	-3	-3	-3
411	1	3	1	166	67	1	2	1	1	11	2	-3	1	-3	-3	-3	-3	1	-3	-3	-3	2	4	3	4	3	3	2	-3	1	2	-3	0	0	1	0	1	0	0	0	0	1	-3	-3	1	-3	-3	-3	-3
412	1	3	1	161	64	1	2	1	1	11	2	-3	1	-3	-3	-3	-3	1	-3	-3	-3	2	3	-3	1	3	2	2	-3	1	2	-3	0	0	1	0	1	0	0	0	0	1	-3	-3	1	-3	-3	-3	-3
413	1	3	2	160	73	1	2	1	1	12	2	-3	1	-3	-3	-3	-3	1	-3	-3	-3	2	3	-3	4	3	2	2	-3	1	2	-3	0	0	1	0	1	0	0	0	0	1	-3	-3	1	-3	-3	-3	-3
414	1	3	2	160	67	2	2	1	1	12	1	51	1	-3	-3	-3	-3	1	-3	-3	-3	2	2	-3	4	3	3	2	-3	1	2	-3	0	0	1	0	1	0	0	0	0	1	-3	-3	1	-3	-3	-3	-3
415	2	3	1	168	67	3	2	1	1	14	2	-3	1	-3	-3	-3	-3	1	-3	-3	-3	2	3	4	4	4	1	2	-3	1	2	-3	0	1	0	0	1	0	0	0	0	1	-3	-3	1	-3	-3	-3	-3
416	1	2	1	159	61	2	2	7	2	19	1	46	1	-3	-3	-3	-3	1	-3	-3	-3	2	2	1	4	2	1	2	-3	1	2	-3	0	1	0	0	1	0	0	0	0	1	-3	-3	1	-3	-3	-3	-3
417	1	3	1	160	58	5	2	2	1	12	1	44	1	-3	-3	-3	-3	1	-3	-3	-3	2	2	-3	4	3	1	2	-3	1	2	-3	0	1	0	0	1	0	0	0	0	1	-3	-3	1	-3	-3	-3	-3
418	1	1	1	162	58	2	2	7	2	15	1	48	1	-3	-3	-3	-3	1	-3	-3	-3	2	3	3	4	1	1	1	2	1	2	-3	0	1	0	0	1	0	0	0	0	1	-3	-3	1	-3	-3	-3	-3
419	1	1	1	152	77	2	2	7	2	16	1	47	1	-3	-3	-3	-3	1	-3	-3	-3	2	2	2	3	3	1	1	1	1	2	-3	0	1	0	0	0	1	0	1	0	1	1	-3	1	-3	-3	-3	-3
420	1	2	1	158	68	3	2	7	2	13	1	45	1	-3	-3	-3	-3	1	-3	-3	-3	2	3	-3	3	2	4	1	5	1	2	-3	0	1	0	0	0	1	0	1	0	1	1	-3	1	-3	-3	-3	-3
421	1	3	2	165	82	2	2	1	4	-3	-3	-3	1	-3	-3	-3	-3	1	-3	-3	-3	2	4	3	4	1	4	2	-3	1	2	-3	0	0	1	0	1	0	0	0	0	1	-3	-3	1	-3	-3	-3	-3
422	1	1	2	173	86	2	2	7	4	-3	-3	-3	1	-3	-3	-3	-3	2	1	2	-3	2	3	2	3	2	1	1	3	1	2	-3	0	1	0	0	0	1	0	0	1	0	-3	5	1	-3	-3	-3	-3
423	2	1	2	155	110	2	2	7	4	17	1	50	1	-3	-3	-3	-3	1	-3	-3	-3	2	3	2	3	2	1	1	3	1	2	-3	0	1	0	0	0	1	0	1	0	0	3	-3	1	-3	-3	-3	-3
424	2	1	2	160	60	2	2	7	2	16	1	49	1	-3	-3	-3	-3	1	-3	-3	-3	3	3	1	1	1	3	1	3	1	2	-3	0	1	0	0	0	1	0	1	0	0	1	-3	1	-3	-3	-3	-3
425	2	3	2	163	75	2	2	7	2	16	1	48	1	-3	-3	-3	-3	1	-3	-3	-3	2	3	1	1	1	4	1	2	1	2	-3	0	1	0	0	0	1	0	1	0	0	1	-3	1	-3	-3	-3	-3
426	2	3	2	162	70	2	2	7	2	16	2	-3	1	-3	-3	-3	-3	1	-3	-3	-3	2	3	1	1	3	4	1	2	1	1	1	0	1	0	0	0	1	0	1	0	0	1	-3	1	-3	-3	-3	-3
427	2	3	2	172	70	2	2	7	2	-3	-3	-3	1	-3	-3	-3	-3	1	-3	-3	-3	2	3	3	1	4	4	1	3	1	2	-3	0	1	0	0	0	1	0	1	0	0	3	-3	1	-3	-3	-3	-3
428	2	3	2	163	65	2	2	7	2	15	1	49	1	-3	-3	-3	-3	1	-3	-3	-3	2	3	4	4	4	4	1	3	1	2	-3	0	1	0	0	0	1	0	1	0	0	2	-3	1	-3	-3	-3	-3
429	2	1	2	164	60	3	2	5	1	13	1	50	1	-3	-3	-3	-3	1	-3	-3	-3	3	3	4	4	4	4	2	-3	1	1	2	0	0	1	0	0	1	0	0	0	1	-3	-3	1	-3	-3	-3	-3
430	2	3	2	173	70	3	2	7	3	-3	-3	-3	1	-3	-3	-3	-3	1	-3	-3	-3	2	3	3	4	3	4	2	-3	1	2	-3	0	1	0	0	1	0	0	1	0	0	3	-3	1	-3	-3	-3	-3
431	1	2	1	172	75	2	2	1	4	-3	-3	-3	2	4	1	1	-3	1	-3	-3	-3	3	3	3	4	3	3	2	-3	1	2	-3	0	1	0	0	1	0	0	1	0	0	1	-3	1	-3	-3	-3	-3
432	2	1	1	161	60	3	1	1	2	13	1	42	1	-3	-3	-3	-3	1	-3	-3	-3	2	3	1	3	3	3	2	-3	1	2	-3	0	1	0	0	1	0	0	1	0	0	2	-3	1	-3	-3	-3	-3
433	2	3	2	167	63	2	2	1	1	-3	-3	-3	1	-3	-3	-3	-3	1	-3	-3	-3	1	1	2	1	1	1	2	-3	1	2	-3	0	1	0	0	1	0	0	1	0	0	3	-3	1	-3	-3	-3	-3
434	1	1	1	164	62	2	2	7	1	-3	-3	-3	1	-3	-3	-3	-3	1	-3	-3	-3	2	4	4	4	1	1	1	5	1	2	-3	0	1	0	0	1	0	0	1	0	0	4	-3	1	-3	-3	-3	-3
435	2	1	2	158	69	2	2	1	4	14	1	49	1	-3	-3	-3	-3	1	-3	-3	-3	2	3	4	4	3	4	2	-3	1	2	-3	0	1	0	0	0	1	0	1	0	0	3	-3	1	-3	-3	-3	-3
436	2	3	2	172	65	3	2	1	1	-3	-3	-3	1	-3	-3	-3	-3	1	-3	-3	-3	3	3	3	3	3	3	2	-3	3	2	-3	0	1	0	0	0	1	0	1	0	0	3	-3	1	-3	-3	-3	-3
437	1	2	1	173	72	1	2	1	4	-3	-3	-3	2	4	3	1	-3	1	-3	-3	-3	3	3	3	4	4	4	2	-3	1	2	-3	0	1	0	0	1	0	0	1	0	0	1	-3	1	-3	-3	-3	-3
438	2	3	1	167	55	2	2	1	1	-3	-3	-3	1	-3	-3	-3	-3	1	-3	-3	-3	3	3	2	3	2	2	2	-3	2	2	-3	0	1	0	0	0	1	0	1	1	0	1	1	1	-3	-3	-3	-3
439	1	1	1	165	80	2	2	1	1	-3	-3	-3	1	-3	-3	-3	-3	1	-3	-3	-3	2	2	2	2	2	3	1	5	1	2	-3	0	1	0	1	1	0	0	0	0	1	-3	-3	1	-3	-3	-3	-3
440	2	2	2	150	60	1	2	7	4	14	1	55	1	-3	-3	-3	-3	1	-3	-3	-3	2	2	3	2	2	1	2	-3	1	2	-3	1	0	0	0	0	1	0	1	0	0	1	-3	1	-3	-3	-3	-3
441	1	1	1	165	70	2	2	7	4	-3	-3	-3	1	-3	-3	-3	-3	1	-3	-3	-3	2	2	1	1	1	1	1	3	1	2	-3	1	1	0	0	1	0	0	1	0	0	1	-3	1	-3	-3	-3	-3
442	2	2	2	166	66	2	2	1	1	18	2	-3	2	2	1	2	1	1	-3	-3	-3	1	1	1	1	1	1	2	-3	1	2	-3	1	0	0	1	0	0	0	0	0	1	-3	-3	1	-3	-3	-3	-3
443	2	2	2	169	70	1	2	1	2	18	2	-3	1	-3	-3	-3	-3	1	-3	-3	-3	1	1	1	1	1	1	2	-3	1	2	-3	1	0	0	1	0	0	0	0	0	1	-3	-3	1	-3	-3	-3	-3
444	2	1	2	156	65	1	2	7	4	13	1	60	1	-3	-3	-3	-3	1	-3	-3	-3	1	2	1	1	1	2	2	-3	1	2	-3	0	1	0	0	1	0	0	1	1	0	2	1	1	-3	-3	-3	-3
445	1	1	1	165	70	2	2	1	1	-3	-3	-3	1	-3	-3	-3	-3	1	-3	-3	-3	2	2	1	2	2	2	2	-3	1	2	-3	0	1	0	0	1	0	0	0	0	1	-3	-3	1	-3	-3	-3	-3
446	1	1	2	150	70	3	2	1	1	-3	-3	-3	1	-3	-3	-3	-3	1	-3	-3	-3	3	3	2	2	2	2	2	-3	2	2	-3	0	1	0	0	1	0	0	0	0	1	-3	-3	1	-3	-3	-3	-3
447	2	3	2	155	56	2	2	7	2	16	2	-3	1	-3	-3	-3	-3	1	-3	-3	-3	2	3	3	4	1	3	1	3	1	2	-3	0	1	0	1	0	1	0	1	0	0	2	-3	1	-3	-3	-3	-3
448	2	3	2	165	70	2	2	7	2	-3	-3	-3	1	-3	-3	-3	-3	1	-3	-3	-3	2	3	3	4	4	4	1	3	1	2	-3	0	1	0	0	0	1	0	1	0	0	2	-3	1	-3	-3	-3	-3
449	2	3	2	158	68	2	2	7	2	17	2	-3	1	-3	-3	-3	-3	1	-3	-3	-3	2	3	3	4	1	1	2	-3	1	2	-3	0	1	0	0	0	1	0	1	0	0	1	-3	1	-3	-3	-3	-3
450	2	3	2	162	70	4	2	4	1	-3	-3	-3	1	-3	-3	-3	-3	1	-3	-3	-3	2	3	-3	4	4	1	2	-3	1	2	-3	0	1	0	0	1	1	0	0	1	1	-3	3	1	-3	-3	-3	-3
451	2	3	2	162	69	2	2	7	2	16	2	-3	1	-3	-3	-3	-3	1	-3	-3	-3	2	3	1	1	1	1	2	-3	2	2	-3	0	1	0	0	0	1	0	1	0	0	1	-3	1	-3	-3	-3	-3
452	1	3	1	158	63	3	2	1	1	14	2	-3	1	-3	-3	-3	-3	1	-3	-3	-3	2	3	4	3	4	1	2	-3	1	2	-3	0	1	0	0	1	0	0	1	0	0	5	-3	1	-3	-3	-3	-3
453	1	1	2	160	70	2	2	1	1	15	2	-3	1	-3	-3	-3	-3	1	-3	-3	-3	2	3	3	4	1	1	2	-3	1	2	-3	0	1	0	0	1	0	0	1	0	0	6	-3	1	-3	-3	-3	-3
454	2	1	2	167	74	2	2	7	2	-3	-3	-3	1	-3	-3	-3	-3	1	-3	-3	-3	2	2	-3	4	4	4	1	2	1	2	-3	0	1	0	0	0	1	0	1	0	0	1	-3	1	-3	-3	-3	-3
455	2	1	2	168	74	3	2	7	2	-3	-3	-3	1	-3	-3	-3	-3	1	-3	-3	-3	2	2	4	1	3	3	2	-3	1	2	-3	0	1	0	0	0	1	0	0	1	0	-3	5	1	-3	-3	-3	-3
456	2	3	1	165	65	3	2	1	2	-3	-3	-3	1	-3	-3	-3	-3	1	-3	-3	-3	2	2	-3	4	4	4	1	3	1	2	-3	0	1	0	0	0	1	0	1	0	0	2	-3	1	-3	-3	-3	-3
457	2	3	1	160	63	2	2	7	2	16	1	49	1	-3	-3	-3	-3	1	-3	-3	-3	2	3	4	4	4	4	2	-3	1	2	-3	1	1	0	0	0	1	0	1	0	0	3	-3	1	-3	-3	-3	-3
458	2	3	2	172	75	4	2	7	2	-3	-3	-3	1	-3	-3	-3	-3	1	-3	-3	-3	2	4	4	4	4	4	2	-3	1	2	-3	0	1	0	0	0	1	0	1	0	0	2	-3	1	-3	-3	-3	-3
459	2	3	2	164	62	4	2	5	2	16	2	-3	1	-3	-3	-3	-3	1	-3	-3	-3	2	2	4	4	4	4	2	-3	1	2	-3	0	1	0	0	0	1	0	0	1	0	-3	64	1	-3	-3	-3	-3
460	2	3	2	165	65	2	2	7	2	16	1	49	1	-3	-3	-3	-3	1	-3	-3	-3	2	3	4	4	4	4	1	3	1	2	-3	0	1	0	0	0	1	0	1	0	0	2	-3	1	-3	-3	-3	-3
461	2	3	2	165	65	2	2	1	2	-3	-3	-3	1	-3	-3	-3	-3	1	-3	-3	-3	2	2	-3	4	4	4	1	2	1	2	-3	0	1	0	0	0	1	0	1	0	0	3	-3	1	-3	-3	-3	-3
462	1	1	2	174	72	2	2	7	2	-3	-3	-3	1	-3	-3	-3	-3	1	-3	-3	-3	2	3	4	4	4	1	1	4	1	2	-3	0	1	0	0	0	1	0	0	0	1	-3	-3	1	-3	-3	-3	-3
463	2	3	2	162	69	3	2	1	2	16	2	-3	1	-3	-3	-3	-3	1	-3	-3	-3	2	2	-3	4	4	4	2	-3	1	2	-3	0	1	0	0	0	1	0	1	0	0	3	-3	1	-3	-3	-3	-3
464	2	3	2	163	64	3	2	1	2	16	1	49	1	-3	-3	-3	-3	1	-3	-3	-3	2	3	4	4	4	4	2	-3	1	2	-3	0	1	0	0	0	1	0	1	0	0	3	-3	1	-3	-3	-3	-3
465	1	1	1	162	58	4	2	5	2	-3	-3	-3	1	-3	-3	-3	-3	1	-3	-3	-3	2	3	4	4	4	1	1	2	1	2	-3	0	1	0	0	0	1	0	0	0	1	-3	-3	1	-3	-3	-3	-3
466	2	3	2	164	67	3	2	7	2	16	1	49	1	-3	-3	-3	-3	1	-3	-3	-3	2	3	3	4	4	4	2	-3	1	2	-3	0	1	0	0	1	0	0	1	0	0	3	-3	1	-3	-3	-3	-3
[truncated: 64 more columns]
